# Supplementary material for: Identification of nonhistone substrates of the lysine methyltransferase PRDM9
Source: J Biol Chem. 2023 Mar 25;299(5):104651. doi: 10.1016/j.jbc.2023.104651 (PMC10164904; doi:10.1016/j.jbc.2023.104651)
Supplement: Supporting Tables S1–S3 [file mmc1.xlsx]

## Sheet: Description
Supplemental Table Descriptions
	Table S1	Position-specific scoring matrix (PSSM) scores for all 7-mer motifs surrounding a central lysine in the human proteome based on PRDM9 signal on K-OPL sets (PSSM distibution displayed in Figure 4A). Motifs corresponding to known substrates highlighted in orange, negative controls (low PSSM scores) in maroon, and putative substrates in yellow.
	Table S2	Peptide layout of spot array (Figure 4B). Note: peptides spotted in triplicate.
	Table S3	Characterization of peptide spot array substrates.

## Sheet: Table S1
7mer.Motif	Uniprot.Accession	Pos.in.Protein.Central.K	PSSM	PSSM.Rank
RRIKKVQ	P20929	126	2.78288	1
RRIKKVT	P49902	424	2.74342	0.985821
RRIKRTY	O60290	457	2.64417	0.950156
KRIKKVY	P52757	272	2.63746	0.947745
RKIKRPK	Q96N64	295	2.62236	0.94232
RIIKKVQ	P12821	722	2.62032	0.941586
RLIKKPR	Q9HCM7	117	2.59962	0.934146
RLIKKVQ	Q9H4A6	215	2.5962	0.932919
RRKKKVK	Q96RL1	6	2.59161	0.931269
RKIKKVG	Q8WYA6	394	2.58216	0.927874
RRKKKVR	Q12796	100	2.58031	0.927208
RRIKVTF	Q2TAZ0	168	2.57184	0.924165
RMIKRVQ	Q9NNW5	54	2.56454	0.921543
KKIKKVQ	O14827	210	2.55748	0.919004
KKIKKVQ	Q13972	207	2.55748	0.919004
RRKKKVQ	Q07157	110	2.55519	0.91818
KFIKKPK	Q06520	141	2.54785	0.915544
YKIKKVK	O94874	446	2.54514	0.91457
KKIKKVS	P53804	1578	2.54203	0.913451
KRIKKPE	P43243	478	2.54095	0.913063
KIIKKPK	Q8WZ42	2799	2.53838	0.912141
KIIKKPK	Q8WZ42	2799	2.53838	0.912141
RFIKRVY	Q9UBP0	502	2.53454	0.91076
RRIKKLK	Q9ULD9	296	2.532	0.909846
SRIKKVS	P33402	716	2.53158	0.909698
RRIKVVE	Q8TE59	818	2.52712	0.908095
KKIKRPK	Q6UXI7	35	2.52571	0.907586
RRKKRPK	Q9BRD0	37	2.52341	0.906763
NRIKRVK	Q9UMS5	210	2.52182	0.90619
PRIKRPR	Q8WVB6	100	2.51684	0.904402
KKIKKVA	Q8N309	609	2.51274	0.902926
RRKKKVY	O43889	195	2.50643	0.900658
RRIKKAG	P05108	187	2.50463	0.900012
KIIKKPM	Q9UPN9	998	2.50047	0.898517
RVIKKPM	P54277	572	2.49513	0.896598
RRKKKPT	Q8NFU7	1161	2.49402	0.8962
RRIKTVL	Q5U623	376	2.49238	0.895609
RRIKMPW	Q6ZWL3	235	2.48985	0.8947
RRKKKPA	Q01201	437	2.48874	0.894301
RRKKRPM	Q6ZMY3	523	2.4855	0.893138
RRIKKKK	Q86XR8	260	2.48073	0.891424
RRKKKVV	P20290	74	2.48026	0.891254
RRKKKVV	Q96K17	25	2.48026	0.891254
KIIKKVA	Q96F10	111	2.47892	0.890776
KKIKKTF	Q8NE71	38	2.47863	0.890671
RLIKKTL	P42684	758	2.47472	0.889263
RIIKKPD	Q8NDH2	1628	2.47417	0.889069
IRIKKPI	Q8IVF7	562	2.4721	0.888324
RRKKRPS	Q27J81	1224	2.47153	0.88812
KMIKKTQ	Q96PX9	725	2.47092	0.8879
KIIKRTK	Q86US8	136	2.47015	0.887621
LRIKKTM	Q9HCK4	281	2.46953	0.887401
RKIKKTN	P55199	582	2.4666	0.886347
KVIKKVK	Q8NCQ7	234	2.45809	0.88329
QRIKKTR	Q9H2A3	110	2.45791	0.883226
NRIKKVV	O43747	545	2.45695	0.88288
YIIKKTR	Q14264	241	2.45657	0.882741
RKIKRIY	Q14520	312	2.454	0.881821
KRKKKTK	Q6ZQX7	92	2.4515	0.880921
RRKKRTS	P09086	300	2.44979	0.880305
RRKKRTS	P14859	382	2.44979	0.880305
KKIKIPK	Q7L4P6	91	2.44857	0.879867
KKIKIPK	Q7L4P6	91	2.44857	0.879867
RTIKRVQ	P24928	19	2.44726	0.879398
RDIKKTR	P35900	395	2.44603	0.878954
RIIKVTQ	Q5XG87	516	2.44467	0.878468
RKIKVVL	Q8TE54	256	2.44391	0.878194
RRKKRPA	Q502W6	1209	2.44225	0.877596
ARIKKIM	Q14919	18	2.43688	0.875667
ARIKKIM	Q13952	49	2.43688	0.875667
RVIKRPS	A6NE01	210	2.43467	0.874874
KRIKVIS	Q06330	162	2.4337	0.874524
QRIKKTQ	Q14847	111	2.43279	0.874198
KRIKTTQ	Q03701	1044	2.43029	0.8733
RTIKRTR	Q6NUJ5	149	2.42893	0.87281
HRIKKTV	Q16181	88	2.42409	0.871071
RKKKKTK	Q86Y13	663	2.41941	0.86939
RKKKKTK	Q8TD26	2658	2.41941	0.86939
KRIKIPD	P17213	64	2.41644	0.868324
KRIKKSK	Q99835	564	2.41546	0.867971
KMIKKPL	Q9Y2R4	558	2.41464	0.867675
RGIKKPF	Q8TD30	84	2.41439	0.867585
QRIKRVS	Q8TF30	789	2.41431	0.867555
KRKKKVA	Q96BZ9	31	2.41379	0.86737
RSIKKVS	Q15751	458	2.41333	0.867205
RRIKPVR	Q03164	356	2.4121	0.866762
NRIKKIS	Q8IUZ0	169	2.41155	0.866565
RIIKTPR	Q03164	423	2.41126	0.866462
RKKKKVS	Q86V59	365	2.41099	0.866364
RRKKKIT	Q9BQ75	76	2.41085	0.866313
RRIKVAF	Q8N9L9	283	2.40902	0.865655
RRKKRPL	P20585	88	2.40896	0.865633
KRIKVPD	Q96QB1	1066	2.40788	0.865247
HRIKRTA	Q06210	313	2.40779	0.865213
FRIKVVK	Q9UBS4	244	2.40769	0.865177
YIIKKIK	Q6ZUA9	110	2.40645	0.864731
RLKKKVK	Q8TDY8	697	2.40493	0.864188
KDIKKVK	P83111	228	2.40413	0.863899
KVIKKTR	Q9Y485	1886	2.40333	0.863613
ARIKITR	Q9Y6V0	4429	2.40128	0.862876
KVIKKPM	Q9UIF8	2102	2.39847	0.861864
KKIKIVF	Q14767	352	2.39846	0.861861
LFIKKVK	A4D0S4	1483	2.39782	0.86163
QRIKKTF	Q86WS4	316	2.3974	0.861481
RRKKKTP	Q99549	332	2.39652	0.861165
RRIKAPG	Q9Y5P8	40	2.39428	0.860359
RLKKKVR	Q9NQV5	453	2.39363	0.860126
RRKKRVP	O95714	1557	2.39349	0.860075
LRIKKTL	P36897	489	2.39299	0.859896
LRIKKTL	P36894	518	2.39299	0.859896
LRIKKTL	P36896	491	2.39299	0.859896
LRIKKTL	P37023	486	2.39299	0.859896
LRIKKTL	Q04771	492	2.39299	0.859896
NRIKVTK	P49753	345	2.39266	0.859777
NRIKVTK	Q86TX2	283	2.39266	0.859777
RRIKAPV	Q96N76	536	2.39132	0.859296
RFIKIVP	Q9UL63	132	2.39095	0.859164
KKIKKTE	O60315	992	2.39046	0.858985
KIIKRVI	Q96T52	91	2.38979	0.858745
ARIKKIY	Q00341	285	2.3896	0.85868
RQIKKTL	Q8NCN4	444	2.38956	0.858663
IMIKKPQ	P42261	519	2.38764	0.857975
IMIKKPQ	P42262	526	2.38764	0.857975
IMIKKPQ	P42263	535	2.38764	0.857975
IMIKKPQ	P48058	527	2.38764	0.857975
RAIKKTS	Q9H8V3	831	2.38746	0.85791
RPIKKVA	Q8IY81	740	2.38589	0.857343
RIKKKTK	O95793	267	2.3856	0.85724
KRIKVAK	P48735	45	2.38418	0.856729
LRIKKTI	P54920	284	2.38364	0.856535
LRIKKTI	Q8NER5	479	2.38364	0.856535
FRIKKTL	Q5SVQ8	708	2.38197	0.855935
ARIKRTG	O00767	349	2.38133	0.855706
KKIKKIG	Q08426	467	2.38063	0.855453
NRIKRIQ	Q9NR21	167	2.38051	0.855413
PRIKKIV	P02775	114	2.38011	0.855267
SMIKKPR	P14618	336	2.3786	0.854725
KIIKKPE	Q13416	51	2.37839	0.854649
RDIKIVK	P50991	209	2.37716	0.854206
RLIKVVI	Q6IBS0	29	2.37662	0.854014
RFIKRAM	Q01433	435	2.37553	0.853622
WRKKKVS	Q8ND71	296	2.37377	0.852989
KGIKKVM	O14686	3436	2.37334	0.852835
RRIKVAG	Q96T37	850	2.37243	0.85251
RRKKRPP	Q66K66	275	2.37178	0.852274
RRKKRPP	Q9BW11	46	2.37178	0.852274
KRIKKRK	P32298	224	2.37065	0.851869
KRIKKRK	P34947	223	2.37065	0.851869
KRIKKRK	P43250	223	2.37065	0.851869
KRKKKTA	Q6UXF1	496	2.37033	0.851754
NLIKKVR	Q96DN5	1041	2.37033	0.851752
GKIKKPK	Q8TE73	109	2.36896	0.851261
FKIKKTK	Q5VWT5	559	2.36768	0.850801
RKIKTVV	P35900	401	2.36673	0.850459
RKIKTVV	Q99456	471	2.36673	0.850459
IYIKKVQ	Q8N187	322	2.36629	0.850302
KKKKKVK	Q08945	631	2.36621	0.850273
RMKKKTR	Q99933	74	2.36501	0.849841
KIIKKTP	O95744	210	2.365	0.849838
RQIKRPL	Q8WW38	13	2.36482	0.849772
SRIKKIL	Q5KSL6	215	2.36412	0.849523
YLIKKTW	Q7Z602	78	2.36299	0.849114
YVIKRVK	P19525	296	2.36284	0.84906
RRKKRPD	Q02952	817	2.36255	0.848957
RLIKVPH	Q9H3W5	250	2.36164	0.84863
KRIKRAG	Q5SGD2	243	2.36148	0.848573
NKIKRPR	Q92547	1517	2.36006	0.848064
KKIKTPK	Q5T1B0	87	2.35972	0.847941
YQIKKTK	Q9H9H4	90	2.35859	0.847536
RKKKKIK	Q9NWT1	386	2.35799	0.847318
PRKKKVR	Q5SV97	502	2.35735	0.847088
YFIKVPR	P85037	365	2.35559	0.846456
YFIKVPR	Q01167	318	2.35559	0.846456
KRIKKAD	Q9P212	1628	2.3555	0.846425
GFIKKVR	P53804	1868	2.35502	0.846252
KKKKKVR	Q5VZE5	567	2.35491	0.846212
RRIKLTA	Q8WUY3	2802	2.35437	0.846017
RRIKRSV	Q8WYP5	1876	2.35427	0.845982
RGIKVPK	Q8IYD8	1496	2.35401	0.845889
SLIKKTK	Q9H0R6	32	2.35332	0.845643
KVIKKIK	P36575	226	2.35321	0.845602
KRKKRTS	P20264	409	2.35313	0.845573
KRKKRTS	P20265	357	2.35313	0.845573
KRKKRTS	P49335	281	2.35313	0.845573
KRKKRTS	Q03052	342	2.35313	0.845573
KRKKRTS	Q9UKI9	284	2.35313	0.845573
KKIKRTP	Q03164	257	2.35232	0.845283
RRKKIIR	O75478	223	2.3518	0.845094
IIIKKIK	Q9UBM8	390	2.35019	0.844515
KRIKKLY	Q96L94	55	2.35015	0.844502
AMIKRVR	Q460N5	1516	2.35003	0.84446
RDIKKTG	Q9NQC3	1015	2.34893	0.844064
RKKKKVL	Q12873	357	2.34841	0.843877
PRIKRPN	Q6ZPD8	297	2.34764	0.843599
RKIKIIL	Q13478	470	2.34759	0.843583
PRIKVTT	P05155	402	2.34481	0.842584
KKKKKPK	Q14839	55	2.3445	0.842472
RRKKVTF	Q9UJA5	44	2.34415	0.842345
TRIKRPQ	P55055	409	2.34408	0.842321
AKIKKPY	O60645	598	2.34403	0.842303
RLIKVIS	Q9UBG7	190	2.34368	0.842176
KRKKRIK	Q9NTG1	1701	2.34359	0.842143
RDIKKVD	Q14990	16	2.33992	0.840826
KKIKKIP	Q8N0X4	60	2.33739	0.839917
KKIKKIP	Q8N0X4	60	2.33739	0.839917
RAIKKPI	Q2TB10	562	2.33728	0.839876
KRIKRLS	Q6ZS81	2302	2.33697	0.839765
SFIKKPF	Q13315	827	2.33684	0.839721
WKIKRIQ	Q5VZP5	550	2.3368	0.839705
KVIKKVI	Q66K79	563	2.33428	0.838799
SRKKKPK	Q96JM7	173	2.33406	0.838719
RWIKKIE	P0C0E4	110	2.33327	0.838437
RWIKKIE	Q8WXH6	110	2.33327	0.838437
KPIKKVM	P11498	38	2.33248	0.838153
IRKKRVR	O95931	19	2.33214	0.838029
SRIKVTT	P43246	931	2.33193	0.837954
KRKKRVH	Q8WV93	159	2.33138	0.837756
KYIKRPG	O00763	946	2.33114	0.837673
WRKKKTS	O75167	49	2.33031	0.837373
RRKKVPG	Q9P1Y6	346	2.32931	0.837014
RGIKKIT	P51812	733	2.32715	0.836237
KVIKVVK	Q9Y6K5	798	2.3259	0.835788
RRIKRLE	Q5VT25	449	2.32551	0.835648
YRIKYPK	Q86X52	593	2.32505	0.835481
KVIKKPV	Q8WZ42	10109	2.32503	0.835473
KVIKKPV	Q8WZ42	10109	2.32503	0.835473
KEIKKVA	P07305	115	2.32466	0.835341
RNIKKIT	Q9Y6Y8	518	2.32432	0.83522
RIIKRAA	P55809	307	2.32281	0.834677
KKKKKTK	O14807	188	2.32275	0.834657
KKKKKTK	P20042	83	2.32275	0.834657
KKKKKTK	P62191	38	2.32275	0.834657
KKKKKTK	Q14568	277	2.32275	0.834657
KKKKKTK	Q8IY37	57	2.32275	0.834657
KKKKKTK	Q9BVI0	549	2.32275	0.834657
KLIKRTI	Q9HCI6	558	2.32221	0.834462
KFIKIVI	P56962	22	2.32212	0.834428
RKIKKLA	Q8WXX0	3940	2.32208	0.834416
REIKKVN	Q8IYH5	178	2.32197	0.834377
KRKKKPP	Q96N11	258	2.32161	0.834247
RKKKRTS	O75912	342	2.32104	0.834042
LKIKRTR	P12319	237	2.32091	0.833995
RKIKTTL	Q8WZ42	33483	2.32017	0.83373
RKIKTTL	Q8WZ42	33483	2.32017	0.83373
RQKKKVK	Q9UQ26	49	2.31978	0.833588
VRIKRTS	Q9C0H5	62	2.3183	0.833056
AKIKKPV	A8K2U0	689	2.31786	0.8329
RPIKRPA	Q9UPP1	817	2.31769	0.832837
KRIKKGW	Q8NFT2	462	2.31598	0.832224
RKIKATQ	Q8NEE8	673	2.31576	0.832144
IKIKKPP	Q8NFQ5	318	2.31554	0.832064
GRIKVVF	Q14766	353	2.3154	0.832016
KKKKKVS	Q9BYG3	215	2.31433	0.831631
KKKKKVS	Q9UIG8	31	2.31433	0.831631
KRKKIPQ	O60841	453	2.31319	0.831221
KRKKIPQ	Q8NEJ9	300	2.31319	0.831221
RIIKNVQ	Q9BSU1	40	2.31309	0.831186
KLIKKTN	P32418	731	2.31201	0.830795
KLIKKTN	P57103	685	2.31201	0.830795
KLIKKTN	Q9UPR5	678	2.31201	0.830795
SKIKKIM	P56178	193	2.31192	0.830764
KKKKKTR	O43257	69	2.31145	0.830596
RKKKKTG	Q8WY36	720	2.31101	0.830438
PRKKRVR	Q8NEY8	391	2.31086	0.830383
KRIKSVV	P59542	126	2.3108	0.830362
RRIKMAT	Q3LXA3	230	2.31015	0.830129
ALIKRVQ	Q6ZTA4	465	2.31008	0.830102
RVIKTPR	Q9UMN6	541	2.30926	0.829809
QRIKKTE	Q03181	421	2.30922	0.829796
KRIKRAD	P42229	425	2.30901	0.829719
KRKKKIA	Q8IUA7	1305	2.30891	0.829682
KRKKKIA	Q8N139	1299	2.30891	0.829682
RKIKSVA	Q8WWI5	108	2.3089	0.82968
KTIKKTA	Q14444	128	2.3089	0.829677
RSIKKIS	Q9C0B2	1263	2.30845	0.829517
SRIKRII	Q6A555	93	2.30828	0.829455
RKIKKYR	P05362	510	2.30821	0.829432
RRIKAIV	Q9UBR1	101	2.30815	0.829409
KKKKKPQ	Q13435	334	2.30808	0.829383
RKKKKTV	P80404	284	2.30805	0.829375
PYIKKPS	Q13425	205	2.30785	0.829302
RKIKNVT	Q58DX5	294	2.30745	0.829158
LKIKKTF	Q5JPF3	1236	2.30689	0.828956
KKIKKLK	O43395	531	2.30659	0.82885
KKIKKAA	Q8IYB3	734	2.30646	0.828801
KGIKKPY	Q9H0X9	445	2.30436	0.828047
LFIKKPF	Q9UL62	361	2.30429	0.828022
RRKKKAA	Q9ULW3	88	2.30416	0.827977
REIKRTG	Q9NXD2	232	2.30414	0.827968
RGIKKTD	P13591	180	2.30359	0.827771
NRIKKIE	Q15435	287	2.30343	0.827715
RNIKKPN	Q8TE60	1100	2.30287	0.827511
RKKKKVD	Q9NQ50	54	2.302	0.8272
RGIKRVE	Q15650	452	2.30143	0.826995
RHIKKIF	O60306	1002	2.30139	0.826981
KKIKTVW	Q9H900	543	2.30067	0.826721
SQIKKVR	P49591	104	2.30032	0.826597
PYIKKVA	Q5TBA9	1476	2.30027	0.826578
KVIKRVV	Q01484	3941	2.30024	0.826569
ARKKKVS	Q15438	390	2.3001	0.826517
RRIKILG	Q08828	348	2.29997	0.826469
KRIKETK	Q5T890	1018	2.29984	0.826422
KQIKKTG	P50991	291	2.29896	0.826108
RVIKVTA	P59894	175	2.29793	0.825738
RRIKLPE	Q15054	325	2.29729	0.825506
KIIKRAR	P49589	104	2.29602	0.825049
RRIKAII	P08913	151	2.29569	0.824933
RKKKKTI	Q9NYM4	288	2.2956	0.824899
RMIKKRK	Q9H5L6	163	2.29546	0.824851
KRKKRTV	Q70Z53	25	2.29365	0.824199
KTIKRPF	P17752	394	2.2935	0.824147
RLIKKLS	Q13371	89	2.29344	0.824123
RRKKKLR	Q6U736	63	2.293	0.823965
GKIKRVS	Q5T6S3	61	2.2923	0.823714
TRIKKIS	P27707	22	2.29195	0.823587
SLIKKIK	O75563	50	2.2919	0.823571
IRIKIPN	Q13163	22	2.29178	0.823526
KYIKIPF	Q9BQF6	548	2.29059	0.823099
KKKKKVT	Q8TEQ0	261	2.29033	0.823005
KRKKIVA	P15822	52	2.29016	0.822944
RIIKNPM	Q9UIF9	1835	2.2899	0.82285
RRIKKCA	Q86XM0	756	2.28959	0.822742
PRKKRPR	P04053	14	2.28915	0.822582
KRKKRVE	O96013	7	2.28847	0.822338
LLIKKVT	P59894	258	2.28834	0.822292
ERIKKTS	Q9NRM6	319	2.28832	0.822284
KTIKIPK	O95389	261	2.28818	0.822234
KIIKTPM	O60885	102	2.28799	0.822166
ILIKVVR	Q9Y4K1	1058	2.28745	0.821971
RRIKPPL	Q9BX26	511	2.28723	0.821893
PKIKKVN	Q460N5	698	2.28709	0.821843
KVIKRTA	Q9Y2Q0	1073	2.28698	0.821801
KKKKRPR	P42081	274	2.28671	0.821705
RIIKTTL	P10646	114	2.28636	0.821579
RIIKTTL	Q8WZ42	1264	2.28636	0.821579
RIIKTTL	Q8WZ42	1264	2.28636	0.821579
RKKKRPG	Q6RFH5	378	2.28627	0.821547
HRIKVTH	Q13472	271	2.28616	0.821509
HRIKVTH	Q13472	271	2.28616	0.821509
QFIKKPS	Q8WZ42	5792	2.286	0.821449
QFIKKPS	Q8WZ42	5792	2.286	0.821449
LKIKKPL	O00755	255	2.28599	0.821448
KIKKRVK	Q13873	973	2.28591	0.821416
YEIKKVF	O75083	6	2.28524	0.821178
LRIKKID	Q7Z2Z1	1576	2.28516	0.821148
KKKKKVA	O95785	756	2.28504	0.821106
NRIKIVE	O94898	228	2.28469	0.820978
RSIKKIT	Q96SN8	402	2.28444	0.820891
KRIKKHF	Q6NUS8	90	2.28394	0.820709
LLIKKVA	A0FGR9	607	2.28306	0.820393
NRIKKIN	Q99645	156	2.28292	0.820344
RLIKKKR	O00370	382	2.28275	0.820281
RRVKKIR	O43290	407	2.28226	0.820105
NIIKKVI	P41970	73	2.28194	0.81999
KEIKKTA	P32856	82	2.2812	0.819726
RFIKRKK	Q96EZ8	53	2.28115	0.819707
IRIKVTD	Q9Y5G2	231	2.28111	0.819693
RLIKVIL	Q9NVE4	85	2.2811	0.819688
PKIKVTR	Q9H2D6	1668	2.28065	0.819527
AKIKRVI	O60832	367	2.28063	0.819519
KDIKIVK	Q4UJ75	547	2.2805	0.819473
KDIKIVK	Q5CZ79	547	2.2805	0.819473
KDIKIVK	Q5SQ80	547	2.2805	0.819473
KDIKIVK	Q5TYW2	547	2.2805	0.819473
KDIKIVK	Q5VUR7	547	2.2805	0.819473
RGKKKVK	Q68D51	425	2.28022	0.819373
KRVKKPK	Q96AE7	846	2.28007	0.81932
LKIKKIM	Q8N7Z5	1368	2.27936	0.819066
RTIKRTD	Q9BUJ2	544	2.27936	0.819066
LQIKKVK	Q6PCB5	250	2.27907	0.81896
RIIKKSF	Q96JG9	3387	2.27774	0.818483
RFIKIIE	P36776	140	2.27771	0.818472
VRIKKPD	Q16540	88	2.27755	0.818413
VRIKRPL	Q8N0Z2	217	2.27746	0.818383
RKIKRAD	Q9NXG0	596	2.27692	0.818189
KMKKRVK	Q9P2E3	899	2.27662	0.818079
KKIKTIK	Q6P4R8	324	2.27655	0.818055
RAIKKAK	Q9UKX7	41	2.27652	0.818043
HWIKKTM	P10144	241	2.27637	0.817989
YEIKKVW	Q8TF46	573	2.2763	0.817963
SRIKKSK	Q9BUL5	216	2.27627	0.817954
ALIKKVH	Q96AV8	349	2.27591	0.817823
RRIKKDV	Q9ULG1	748	2.27572	0.817758
KTIKKTL	Q96PU5	67	2.27561	0.817715
KRIKKLE	Q5TB80	970	2.27534	0.817621
AFIKRIK	O14908	158	2.27521	0.817574
AFIKRIK	Q8TF64	137	2.27521	0.817574
AFIKRIK	Q8TF65	142	2.27521	0.817574
KRKKRPP	Q9H0D2	954	2.27512	0.817541
REIKVTS	O14562	143	2.27495	0.817481
REKKKVK	Q9NRJ4	1382	2.27479	0.817421
TFIKKPK	Q5BKZ1	254	2.27391	0.817105
RFIKKSY	P23109	353	2.27384	0.81708
IRKKKIR	P55055	168	2.27375	0.817047
KSIKKTS	Q86V20	427	2.27321	0.816856
SLIKIVK	A6NK06	440	2.27315	0.816833
RRKKKSR	Q6W5P4	79	2.27312	0.816822
KIIKVTV	Q9UHD9	34	2.27308	0.816809
RNIKIVG	Q86WI1	3262	2.27305	0.816798
RKIKPPK	Q9WJR5	254	2.27294	0.816759
RLKKVVK	Q9BZF1	464	2.27274	0.816686
KKKKKPF	P20042	20	2.27269	0.816666
RFIKTPE	O00178	546	2.27204	0.816434
GFIKKTS	Q8N7X0	1418	2.27099	0.816056
RLIKGVR	P60008	220	2.27078	0.815982
NVIKKPR	O60882	96	2.27074	0.815966
RIIKKAN	Q1MSJ5	277	2.26996	0.815686
IGIKKVQ	Q99832	198	2.2698	0.81563
KEIKKPL	Q14746	475	2.26966	0.815578
KRIKKKL	P52888	168	2.26961	0.815562
RQIKKAF	Q9UBS3	43	2.26938	0.815476
KQIKKPE	Q96NK8	32	2.26911	0.815382
RIKKIVQ	P02775	115	2.269	0.81534
LKIKRPY	O60281	1985	2.26877	0.81526
KKKKKPT	Q8TEQ6	745	2.26862	0.815204
YLIKITS	Q9Y2G8	165	2.26824	0.815068
HRIKRIE	Q49MG5	447	2.26754	0.814816
RKIKNVH	Q14139	478	2.26624	0.814351
KLIKTPQ	Q96Q35	24	2.26536	0.814034
RFIKEPK	Q13332	37	2.26515	0.813959
RRLKRPR	Q9H816	345	2.26493	0.81388
LIIKKVI	Q7Z3J2	551	2.26453	0.813736
RYIKNPR	P49368	234	2.26416	0.813602
RLIKQPR	Q8N3T1	121	2.26305	0.813202
REIKIIR	P31152	67	2.26267	0.813067
REIKIIR	Q16659	67	2.26267	0.813067
KFKKRPR	Q02742	84	2.26236	0.812956
KFIKNVK	Q92543	604	2.26233	0.812945
ARKKRTK	Q96SB4	13	2.26203	0.812838
LRIKVIS	Q9NZQ0	18	2.26195	0.812809
RFKKRPG	Q3ZCQ8	173	2.26192	0.812799
FKIKRPA	O43301	374	2.26177	0.812742
IQIKRVM	Q96FT9	127	2.26139	0.812605
KDIKKIM	P98170	390	2.26133	0.812586
KKKKKIK	P07900	278	2.26133	0.812585
KKKKKIK	Q08379	48	2.26133	0.812585
KKKKKIK	Q6P4R8	321	2.26133	0.812585
RIIKKFK	A6NK02	290	2.26124	0.812553
WKIKRAR	Q9P2D8	1212	2.26052	0.812295
KEIKIPK	Q92831	627	2.26049	0.812282
KRKKIVV	Q9Y5N6	202	2.25997	0.812096
NRKKKVW	P48551	311	2.25985	0.812054
RTIKVPH	Q06210	654	2.25918	0.811815
RYIKVIG	Q9HBG6	477	2.25893	0.811723
RRKKSPR	Q9UPQ0	980	2.25811	0.811427
HRKKKPF	Q96GA3	6	2.25768	0.811274
RRKKRAA	Q8TER5	383	2.25767	0.811271
HRKKKTS	Q5M9Q1	178	2.25587	0.810624
WRIKKGF	Q9Y3I0	23	2.25562	0.810534
KKIKKKK	Q14207	1402	2.25533	0.810428
KKIKKKK	Q5VWQ0	255	2.25533	0.810428
KKIKKKK	Q9H501	95	2.25533	0.810428
HRIKTVV	O75771	26	2.25507	0.810335
KKKKKVV	Q1ED39	19	2.25485	0.810258
KVIKRIS	A5PKW4	733	2.25484	0.810254
KRIKKLN	Q96DD0	23	2.25483	0.810249
FKIKIPR	Q09666	183	2.25449	0.810128
RIIKKQR	Q9P2P6	777	2.25425	0.810041
RRIKEIA	Q6IEE7	981	2.2539	0.809916
LRIKTVY	Q96KR4	97	2.25324	0.809678
REKKKPK	Q92736	4686	2.25308	0.80962
RRKKKKK	P48751	309	2.25303	0.809604
RRKKKKK	Q14684	403	2.25303	0.809604
RRKKKKK	Q66PJ3	298	2.25303	0.809604
RRKKKKK	Q9UNS1	535	2.25303	0.809604
MRIKKIE	Q7Z5M5	128	2.25303	0.809602
KIIKKSK	O15075	422	2.2529	0.809557
YLIKVPA	Q7Z407	3560	2.25213	0.809281
KKKKKVL	Q569G3	136	2.25175	0.809144
KKKKKVL	Q96QC0	309	2.25175	0.809144
KKKKKVL	Q9UNS1	537	2.25175	0.809144
YTIKKPV	P25440	718	2.25169	0.80912
KLIKTVF	P21554	376	2.25168	0.809117
RRKKIAR	Q8WV16	117	2.2504	0.808657
RLIKKYR	P49815	347	2.25028	0.808613
KDIKVPK	Q92830	632	2.25023	0.808595
KKKKKIR	Q15020	615	2.25003	0.808524
HRIKNPK	Q5T890	289	2.24996	0.808501
RHIKRPE	Q7L4P6	120	2.24989	0.808476
ILIKKPE	Q9ULK0	546	2.24924	0.808242
IRIKWTK	P10915	80	2.2491	0.808191
SKIKVPS	O95714	2981	2.24893	0.808131
KSIKRPS	Q9HC35	173	2.24847	0.807965
YRKKRVP	Q99457	78	2.24806	0.807818
RVIKKSK	Q8IWC1	632	2.24756	0.807637
KRKKVTF	Q5SWA1	640	2.24749	0.807612
PWIKRTM	P20718	240	2.24732	0.807552
KRUKKTR	Q92813	267	2.24702	0.807444
RVIKTTS	Q12980	287	2.24694	0.807414
QRIKRIL	Q93074	1345	2.24684	0.80738
VRIKVVA	P28332	40	2.24676	0.80735
AGIKKPK	Q96T92	217	2.24657	0.807282
WRIKKFR	Q9Y5Y3	329	2.24653	0.807267
RRKKRLR	Q86SG2	84	2.24651	0.807259
KRKKMPK	Q8WXX7	167	2.24626	0.807169
RRKKVIG	Q15018	90	2.24614	0.807127
LQIKKPR	O14529	1169	2.24606	0.807098
KRKKVVH	Q2KHN1	65	2.24567	0.806959
ARIKVPN	Q9UMN6	1866	2.24526	0.806812
RIKKVVS	O43747	546	2.24498	0.806711
KSIKIVK	Q14692	1022	2.24492	0.806689
QLIKKVA	Q92750	171	2.24483	0.806655
KVIKKIG	Q9UQ84	255	2.24481	0.80665
RRKKAVS	O14782	413	2.24481	0.80665
QIIKRPM	O15016	1082	2.244	0.806358
RKIKKKG	Q8TEW8	868	2.24358	0.806209
RTIKVTV	Q70Z44	206	2.24317	0.806059
KRIKRRA	Q9NTG1	1704	2.24299	0.805997
KKKKIVK	Q14241	448	2.24258	0.805848
KKKKIVK	Q92508	2169	2.24258	0.805848
ARIKKGR	Q8NBZ7	413	2.24247	0.805806
KKIKVIL	P23458	618	2.24237	0.805774
KRKKRAK	Q63ZY6	267	2.24218	0.805705
RSIKRIF	O15371	221	2.24202	0.805647
RIIKSVL	O60337	503	2.2418	0.805566
RVIKVIT	Q12913	202	2.24179	0.805565
KTIKVPM	Q9UK55	265	2.2417	0.805532
KKKKKTA	P00519	608	2.24159	0.805491
KKKKKTA	Q13428	1481	2.24159	0.805491
PDIKKVQ	Q9NWZ3	448	2.2414	0.805423
LKIKKIT	P12259	2131	2.2414	0.805422
KLIKAVK	Q9H1D9	137	2.24105	0.805298
RIIKEVQ	Q9Y5B9	626	2.24097	0.805268
HIIKIVS	Q9H5I5	944	2.24083	0.80522
AFIKKIA	Q92556	182	2.24053	0.805113
NRIKITD	P41218	47	2.24036	0.805049
LFIKRVV	O94759	1095	2.23997	0.804908
RRKKKRK	Q7Z570	597	2.23962	0.804782
QMIKRTR	Q13972	609	2.23958	0.804769
STIKKTR	O95294	173	2.23957	0.804766
RPKKKVK	P62987	125	2.23936	0.80469
KPIKRVY	Q659A1	636	2.23872	0.80446
SKIKKIV	P56180	82	2.23848	0.804373
SKIKKIV	Q6XPS3	64	2.23848	0.804373
AKIKTVK	P29374	30	2.23845	0.804365
PMIKKIA	Q5UIP0	290	2.23845	0.804364
SRIKRLR	Q9UPN4	927	2.23835	0.804329
LRIKVVN	Q8TF44	393	2.2382	0.804275
YEIKKTT	B7ZAP0	102	2.23772	0.804101
ARKKKVL	Q12846	272	2.23752	0.80403
RSKKKVK	Q9H095	385	2.23751	0.804027
KLIKKLR	Q9NUP7	124	2.23736	0.803971
FIIKRPF	P78347	185	2.23731	0.803952
LIIKRIK	Q8NDZ2	801	2.23698	0.803834
GRKKKTR	Q9NP08	204	2.23696	0.803828
RLIKKLG	P49407	106	2.23692	0.803813
SYIKVVK	P23634	1141	2.23636	0.803613
RRKKSTR	Q8IYJ3	110	2.23636	0.803612
VRIKKTN	Q68DN1	998	2.23616	0.80354
KKKKKPG	Q9ULU4	46	2.2361	0.80352
RYIKKLA	Q96KP4	20	2.23592	0.803455
KHIKKPI	O15143	138	2.23591	0.80345
KHIKKPI	Q92747	138	2.23591	0.80345
RVIKTPY	P10266	487	2.23538	0.803259
RVIKTPY	P63132	487	2.23538	0.803259
RVIKTPY	P63133	487	2.23538	0.803259
RVIKTPY	P63135	487	2.23538	0.803259
RVIKTPY	P63136	487	2.23538	0.803259
RVIKTPY	Q9BXR3	487	2.23538	0.803259
RVIKTPY	Q9QC07	487	2.23538	0.803259
RVIKTPY	Q9UQG0	487	2.23538	0.803259
RRYKKVK	Q8IV04	83	2.23532	0.803238
KAIKRIK	Q86VS3	562	2.23477	0.803042
QKIKRPA	Q9BTC0	1200	2.23456	0.802966
IRIKNVT	P57087	97	2.23451	0.802948
LVIKKVS	Q9HC44	199	2.23447	0.802933
REIKRIH	Q8IZT6	600	2.23402	0.802773
KKKKVVK	Q1ED39	20	2.23402	0.802771
KKKKVVK	Q9H5I5	2398	2.23402	0.802771
RGKKRVK	Q9ULE3	498	2.23373	0.802667
KRIKNPE	P04839	161	2.23372	0.802663
GKIKKTL	P47972	241	2.23275	0.802317
ARKKKTT	Q8N3K9	195	2.23264	0.802275
KRIKRDR	P55081	288	2.23263	0.802273
RRKKKSS	Q8N5F7	199	2.23254	0.802241
RMIKKSG	Q9H582	751	2.23187	0.802
AIIKKIW	Q13698	1495	2.23147	0.801856
AIIKKIW	Q13936	1638	2.23147	0.801856
RVIKKLQ	Q9NQX4	1332	2.23101	0.801691
KKIKKRR	P0C875	103	2.2306	0.801544
KVKKKVK	P49585	251	2.2304	0.80147
KEIKIVS	Q8TB45	271	2.23032	0.80144
RRIKNAT	Q8IYE0	814	2.22991	0.801296
RLIKSPA	Q9NQH7	247	2.22926	0.80106
KPIKKIQ	Q8N1V2	285	2.22909	0.801001
KPIKRTS	O14796	102	2.22857	0.800814
LIIKKVE	O14625	87	2.22835	0.800735
RGKKKVS	Q9Y496	412	2.22834	0.80073
RRKKKRR	Q9BUB5	30	2.22831	0.800721
RLIKRAP	Q9NR21	98	2.22822	0.800688
RRKKRTC	Q8NFU7	1743	2.2281	0.800645
GKIKRIR	Q9Y2P8	189	2.22799	0.800607
LRKKKTS	Q9H330	349	2.22788	0.800564
PRIKWTK	O14594	77	2.22782	0.800545
KRIKLTV	Q8N4M1	310	2.22752	0.800435
KRIKVLT	O96018	276	2.22726	0.800343
AKIKKTN	Q9BUL5	371	2.22696	0.800236
NLIKKTV	Q15061	491	2.22682	0.800183
ILIKKTD	Q14699	107	2.22662	0.800114
KKIKTTV	P49069	239	2.22661	0.800111
RKVKKTK	Q8TEW8	835	2.22624	0.799975
NKIKVVA	Q9BZZ5	411	2.2262	0.799963
PKIKRTP	Q13905	27	2.22602	0.799897
VFIKKVA	O95714	4040	2.22586	0.799841
VFIKKVA	P25942	216	2.22586	0.799841
PRIKAVT	Q13813	841	2.22554	0.799725
RRKKKAE	P51531	564	2.22534	0.799652
NIIKKVN	P28324	73	2.22524	0.799618
IGIKKVA	Q15751	4242	2.22506	0.799553
KKKKKIQ	Q12906	388	2.2249	0.799496
RIIKNTA	Q8NEL9	426	2.22489	0.799492
RIIKKFQ	Q8NGK1	307	2.22481	0.799464
KFKKKVH	O95379	104	2.22478	0.79945
NYIKKTY	P08910	193	2.22476	0.799443
RRKKRAL	P61812	301	2.22438	0.799308
YIIKKLK	Q9H2Y9	494	2.22401	0.799176
IKIKKIE	P49137	373	2.22401	0.799173
NGIKKPR	P47914	22	2.2239	0.799136
RRIKEIV	P07900	204	2.22371	0.799068
RRIKEIV	Q58FG0	34	2.22371	0.799068
SVIKKTS	P14316	336	2.22357	0.799015
RIIKKFM	Q08752	78	2.22333	0.798929
RKIKKFF	Q5TD94	459	2.22324	0.798897
RKIKKFF	Q9H0K4	456	2.22324	0.798897
GFIKVVR	Q6P9A2	221	2.22283	0.79875
RDIKKAF	Q9P0W0	84	2.22269	0.798699
IPIKKTK	O95243	244	2.22192	0.798422
VLIKKVS	Q8N9F7	161	2.22156	0.798296
RTKKKVA	Q9H8M5	595	2.22131	0.798206
YQIKKIT	Q5T4S7	3172	2.22128	0.798196
KRIKRNQ	Q8NCU4	731	2.22126	0.798185
KTIKTVK	Q9NU22	4395	2.22104	0.798109
IYIKIPQ	Q14667	2119	2.22095	0.798076
RRIKIES	Q8TF01	581	2.22082	0.798028
KKKKKPI	Q15311	170	2.22069	0.797981
ARIKKLF	Q9H2M3	129	2.22054	0.79793
QRIKTTQ	O76041	584	2.22032	0.797847
RVKKKPY	Q13107	414	2.22016	0.79779
ISIKKTK	Q5SVQ8	456	2.22007	0.797759
SPIKKVR	P10244	580	2.2199	0.797699
KKIKSPS	P49798	102	2.21982	0.79767
HRIKKLF	Q5JW98	249	2.21977	0.797652
TFIKKVT	P01031	1602	2.21973	0.797637
GTIKKVR	Q13591	430	2.21898	0.797367
RFIKKLE	O60331	407	2.21891	0.797343
RFIKKLE	Q8WZ42	8236	2.21891	0.797343
RFIKKLE	Q8WZ42	8236	2.21891	0.797343
PKIKMPK	Q09666	1002	2.2189	0.797339
PKIKMPK	Q09666	2770	2.2189	0.797339
PKIKMPK	Q09666	3154	2.2189	0.797339
PKIKMPK	Q09666	3936	2.2189	0.797339
RQIKTIR	Q92824	477	2.21881	0.797308
TLIKKTK	Q96HH9	174	2.21857	0.79722
ERIKVPR	O95754	265	2.21845	0.797177
PMIKKAK	Q10587	220	2.21822	0.797093
PKKKKPK	Q15542	403	2.2182	0.797086
PKKKKPK	Q8TDI0	51	2.2182	0.797086
PKKKKPK	Q8WWQ0	915	2.2182	0.797086
IRIKAIK	Q9NVE5	782	2.21782	0.796952
RKKKTPR	Q99549	333	2.21738	0.796792
VKIKKVL	Q9HB63	549	2.21692	0.796627
RRKKKKQ	Q99250	507	2.21661	0.796515
RKIKGVI	P04114	1121	2.21621	0.796371
RKIKGVI	Q8TCB0	161	2.21621	0.796371
RVIKKKK	Q96SM3	70	2.21617	0.796358
NNIKKVM	Q9H694	156	2.21617	0.796358
IIKKKVR	Q96SU4	652	2.21607	0.796321
RRIKETN	Q969Y0	307	2.21599	0.796291
WQIKRTT	Q7Z3E1	271	2.21568	0.79618
RLIKEVM	Q9NZJ4	748	2.21536	0.796065
PRKKRPY	P33076	744	2.21526	0.796031
RFIKQVL	O00370	126	2.21519	0.796005
SRIKAPS	Q13233	401	2.21495	0.795919
RKVKKTR	Q6VY07	312	2.21493	0.795913
PRKKVPK	Q6ZU65	296	2.21475	0.795847
SMIKIPS	Q9HCM2	228	2.21439	0.795719
KKKKKTG	P62861	27	2.21435	0.795705
RKKKRPN	Q8NER5	147	2.21416	0.795635
RRKKKGS	O75038	585	2.21383	0.795516
RKKKVVH	P20290	75	2.21359	0.795429
RKKKVVH	Q96K17	26	2.21359	0.795429
PRIKKST	Q7Z6E9	189	2.21327	0.795316
PRIKKST	Q8TBF4	204	2.21327	0.795316
REIKVTL	P11802	88	2.21238	0.794994
LRIKKKK	P27930	229	2.21233	0.794976
HIIKIVA	Q96NY7	651	2.21154	0.794695
RRKKAVY	P11137	1462	2.2115	0.79468
KNIKIPS	P04114	2640	2.21121	0.794574
MLIKRPS	Q9UMS6	85	2.21114	0.794551
RKIKKYG	Q99707	489	2.21111	0.794541
KRKKTVF	Q9UBC2	216	2.21066	0.794379
IRIKPVR	Q08AH1	421	2.21041	0.794289
LKIKVTQ	Q8N6G1	13	2.21008	0.794171
RFIKKYY	P09884	1339	2.20998	0.794133
RRKKIAS	Q5FWF5	782	2.20982	0.794076
RKIKRER	O75251	202	2.20979	0.794065
IKKKKVS	O75052	70	2.20931	0.793891
GLIKIVK	Q9BWU0	576	2.2091	0.793818
KKIKRKK	Q12789	1229	2.20884	0.793722
WIIKKAT	Q96PP4	269	2.20862	0.793643
RSIKIPV	Q7Z3D4	108	2.20851	0.793605
RRKKNVT	P20916	540	2.2085	0.793601
SRIKKKQ	Q9Y2I9	648	2.20845	0.793585
KRIKRSD	P51692	425	2.2081	0.793459
RRIKISN	P32297	411	2.20798	0.793414
KRKKKAW	O95478	143	2.20791	0.793389
RRKKMIS	Q86YF9	182	2.20786	0.793373
KMKKKTF	Q6TFL3	791	2.20784	0.793362
KIIKIII	Q15149	3094	2.20777	0.793338
MLIKIVK	Q8N2C7	795	2.20759	0.793275
NKIKIVG	Q7Z3F1	205	2.20754	0.793255
FTIKKTK	Q9UHU1	18	2.20729	0.793168
PRIKIID	P53355	158	2.20697	0.793051
RKKKTTK	Q96NK8	83	2.20694	0.793039
PMIKKAR	Q16534	212	2.20691	0.793032
PKKKKPR	P31314	202	2.20689	0.793024
PKKKKPR	Q96Q45	37	2.20689	0.793024
RRKKRKK	Q15361	54	2.20654	0.792898
RRKKRKK	Q9BRU9	195	2.20654	0.792898
RKKKKIP	Q8N7E2	31	2.20635	0.79283
KFIKKRR	O43293	45	2.20626	0.792796
KFIKKRR	P53355	45	2.20626	0.792796
KKKKKVE	Q13127	545	2.20622	0.792781
SKIKMPK	Q09666	5713	2.20601	0.792708
RRKKSVY	Q70EK9	355	2.20593	0.792678
KTKKKVK	Q9HCK1	1983	2.20582	0.79264
IRIKAVH	Q9BTX7	221	2.20561	0.792564
NKIKTPK	Q496J9	384	2.20538	0.79248
SKKKKPK	P53804	1026	2.20531	0.792456
SKKKKPK	Q8IX01	997	2.20531	0.792456
ALIKRIQ	P07988	216	2.2052	0.792415
AEIKRVR	Q9HB65	336	2.20506	0.792364
RTKKKPT	Q92954	210	2.20489	0.792304
RRIKQAF	O14788	120	2.20464	0.792214
RHIKVIQ	P55160	423	2.20459	0.792196
ILIKIPA	Q5SQN1	257	2.20444	0.792142
RAIKITV	Q01196	167	2.20435	0.792112
KFIKRWK	Q14D04	734	2.20422	0.792065
LRKKKTT	Q96NK8	82	2.20387	0.791937
YIIKTTS	Q16821	734	2.20351	0.79181
KRKKKAY	Q96MF7	206	2.20348	0.791799
WRIKQVL	A6NG13	233	2.20231	0.791379
ILIKKII	O43156	292	2.20225	0.791356
LTIKKPM	Q86U86	701	2.20215	0.79132
YLIKKIN	Q8IY47	126	2.20182	0.7912
RPIKVPV	P82251	408	2.20179	0.791192
RFIKLTW	Q92859	456	2.20168	0.79115
KTIKIVG	O00469	358	2.20149	0.791082
KQKKKPK	Q13153	244	2.20141	0.791054
KKIKAPT	Q08116	164	2.20139	0.791047
KSIKKTI	Q8IZT6	1080	2.20128	0.791007
RRKKVAS	Q1XH10	750	2.20126	0.790999
RRKKKKS	P50579	42	2.20115	0.790962
KIIKKSS	Q7L014	768	2.20102	0.790915
KKKKVPR	Q8N128	52	2.201	0.790908
RRKKEVR	O95206	779	2.20095	0.79089
RLIKGVA	Q6P3S6	83	2.20092	0.790877
PRIKKFK	Q99543	281	2.20084	0.790848
AVIKKVL	Q5JTW2	307	2.20066	0.790784
KAIKKIW	P48163	329	2.2005	0.790726
EKIKKTR	O14802	981	2.20015	0.790601
RTIKKAI	Q9ULE0	154	2.20008	0.790576
HKIKTVM	P35670	1022	2.19977	0.790463
SLIKIPS	O75051	227	2.19956	0.79039
YRKKVVL	P11233	54	2.19954	0.790381
YRKKVVL	P11234	54	2.19954	0.790381
RYIKWTQ	Q15723	229	2.19945	0.79035
EIIKKPK	Q9H799	2508	2.19939	0.790327
RRKKKSY	Q13123	77	2.19923	0.790272
RRGKKVK	Q9P1Y6	381	2.19895	0.790171
KKKKKTI	Q53GS9	341	2.19894	0.790166
KHIKKPD	Q6UB28	69	2.19886	0.790136
KFIKAVT	Q8WU90	44	2.19875	0.790099
KKIKKFK	Q9P275	1083	2.1984	0.789971
SRIKRKK	Q9H2G4	404	2.19839	0.789969
WRKKVTS	Q96R67	303	2.19812	0.789871
KVIKMPR	A6NJZ7	1437	2.19809	0.78986
KVIKMPR	A6NNM3	1437	2.19809	0.78986
KVIKMPR	Q9UFD9	1437	2.19809	0.78986
RSIKTTR	P55210	49	2.19797	0.789819
RMKKKIH	Q16533	150	2.1978	0.789755
RIIKETQ	P61088	10	2.19751	0.789652
RIIKETQ	Q5JXB2	10	2.19751	0.789652
YFIKKAH	Q9UFE4	516	2.19742	0.789621
SQIKKVL	Q9H8V3	739	2.19717	0.789529
RKKKRIL	Q13342	672	2.19704	0.789483
RYIKMIT	Q96HH6	14	2.19665	0.789341
LRIKAPM	Q96RY5	290	2.19636	0.789239
KRKKKLR	Q8IWU5	705	2.19634	0.789232
KRKKKLR	Q9BSC4	519	2.19634	0.789232
RKIKRHA	Q9Y6A9	96	2.19601	0.789112
RAIKVTV	Q13761	171	2.19579	0.789035
RAIKVTV	Q13950	218	2.19579	0.789035
RRKKSTS	Q9UPQ3	533	2.19578	0.789032
FIIKKPE	P78347	806	2.19562	0.788972
PRIKNPF	Q92616	898	2.19559	0.788963
RAIKKLK	Q96H20	149	2.19549	0.788925
FLIKRVV	O95822	309	2.19535	0.788877
QRIKKAV	Q8TDY4	56	2.19503	0.788763
FVIKKVA	P54793	532	2.19415	0.788446
SFIKVIK	P41218	392	2.1933	0.788138
KIIKNPM	O15164	940	2.19324	0.788117
KIIKNPM	Q15059	78	2.19324	0.788117
KRLKKTR	Q3ZCQ3	121	2.19302	0.788039
VIIKKIK	Q8N8K9	201	2.19268	0.787918
KWKKKVA	Q6P7N7	222	2.19263	0.787897
KVKKKVM	P49750	1699	2.19248	0.787846
LKIKVPT	Q9NQ90	206	2.19237	0.787806
KLIKNVQ	Q8ND71	645	2.19231	0.787786
SQIKKTT	Q8WZ42	792	2.19229	0.787775
SQIKKTT	Q8WZ42	792	2.19229	0.787775
FKIKITS	Q14141	200	2.19217	0.787733
RFKKVVL	Q9NXZ1	875	2.19187	0.787626
LRIKKSS	O94779	38	2.19184	0.787613
KDIKTVK	Q9Y546	274	2.19165	0.787547
YKIKTIQ	Q9UGP8	407	2.19136	0.787441
FTIKKPM	Q9Y4R7	539	2.19112	0.787358
PFIKITY	O75503	340	2.19098	0.787305
KPIKRPV	Q96AA8	427	2.19084	0.787255
KKKKVTK	Q6TDU7	8	2.19056	0.787155
KKIKSPA	O15539	104	2.19053	0.787146
RLIKRLG	Q9NTI2	1095	2.19043	0.787107
NKKKKPK	P11387	193	2.19016	0.787011
NKKKKPK	Q14CW9	330	2.19016	0.787011
KLKKRVF	Q9HCH0	84	2.18997	0.786943
RRKKRWQ	A6NL46	329	2.18985	0.7869
RRKKKGT	P15529	374	2.18982	0.78689
KNIKITS	P0C2Y1	248	2.18946	0.786759
KRIKYAK	P30876	337	2.18924	0.786681
YFIKTTT	Q9P273	2551	2.18898	0.786586
YQIKVVA	Q14517	2886	2.18869	0.786482
KNIKRPP	Q53GS9	263	2.18859	0.786448
RFKKRTE	P62917	71	2.18858	0.786444
RKVKKVA	Q8WWZ7	1312	2.18852	0.786424
SNIKKVW	Q86X95	23	2.18847	0.786405
KKIKRSS	O00178	469	2.18835	0.786359
RMIKLTT	P14555	30	2.1878	0.786163
RRGKKVR	Q9H0W5	125	2.18765	0.786109
GRIKTTT	Q7Z5A7	127	2.1876	0.78609
RFIKYTG	Q9NPQ8	409	2.18723	0.78596
RRKKRAP	Q9BXT5	1075	2.18721	0.78595
GTIKKTK	Q9BQY6	97	2.18683	0.785813
SIIKTPK	Q9NYJ8	653	2.18672	0.785774
QKIKIPS	Q8NEZ3	1142	2.18671	0.785771
ERIKIPS	Q8TDM6	1275	2.18644	0.785673
NIIKKIL	Q6ZPD9	363	2.18641	0.785664
QQIKKTR	Q5VT06	2774	2.18608	0.785545
RRKKRSS	Q8IZU3	56	2.18605	0.785536
PRKKRPL	Q92750	799	2.18599	0.785514
SCIKKTK	Q01850	434	2.1859	0.785482
VKIKKPI	Q96PY5	617	2.18585	0.785464
MRKKRPQ	Q9HCH5	79	2.18558	0.785365
IRIKKDK	Q12864	811	2.1854	0.7853
KRIKKEL	Q6ZNB6	806	2.18521	0.785233
AFIKRTP	Q14204	120	2.185	0.785158
SRIKRRK	A8MPY1	423	2.18497	0.785147
IFKKKVS	Q5JPF3	1103	2.18496	0.785143
IFKKKVS	Q5JPF3	661	2.18496	0.785143
IFKKKVS	Q8N2N9	337	2.18496	0.785143
IFKKKVS	Q8N2N9	677	2.18496	0.785143
IFKKKVS	A6QL64	1265	2.18496	0.785143
IFKKKVS	A6QL64	627	2.18496	0.785143
RRRKKTR	A8MV72	299	2.18484	0.785099
RRRKKTR	Q8N9G6	329	2.18484	0.785099
KDIKKIL	P05387	24	2.18479	0.785082
ARKKKTI	Q99680	257	2.18471	0.785052
IEIKKIR	P51813	58	2.18462	0.785019
KKIKAVL	Q13535	1265	2.18452	0.784986
KKKKKPE	Q9NVU7	277	2.18451	0.78498
RLIKKLD	Q9Y5E8	305	2.18445	0.784959
PEIKKTS	P10144	195	2.18418	0.784864
RQIKKRR	P52701	246	2.18417	0.784859
RLIKRMR	Q6ZSM3	434	2.18415	0.78485
RRKKKYQ	O00566	581	2.18414	0.784847
KFIKTPP	P29558	207	2.18374	0.784704
RLKKIPT	Q9BQ69	124	2.18371	0.784693
KLKKKTA	Q9C0B2	65	2.18365	0.784672
SKKKKTK	P29084	39	2.18356	0.784641
SKKKKTK	Q9UKG4	350	2.18356	0.784641
FKKKKVK	Q5VZP5	872	2.18344	0.784596
RDIKTIK	Q15878	1252	2.18343	0.784592
PTIKKVI	Q63HM2	834	2.1834	0.784582
IQIKRIR	Q8NDG6	698	2.18312	0.78448
NRKKKTL	Q6IQ21	403	2.1827	0.78433
NIIKRIF	Q9H5I5	1643	2.18256	0.784281
SRKKKPP	Q8IY92	462	2.18242	0.78423
RKIKAIG	P36871	107	2.18236	0.784209
SEIKRVM	P50750	127	2.18223	0.784161
QRKKKPA	Q86XX4	3932	2.1821	0.784116
KTIKVTT	Q9UBW8	221	2.18199	0.784074
RRIKNAI	P20933	109	2.18198	0.784073
KLKKRTQ	Q8WUD4	129	2.1819	0.784044
PRIKKKT	O95793	266	2.18188	0.784037
RRKKRRR	Q86Y26	1127	2.18182	0.784015
RRKKRRR	Q96T23	1087	2.18182	0.784015
RRIKEAS	Q8N9B5	968	2.18179	0.784003
RLKKRIF	Q8NET8	121	2.18175	0.783988
REIKKAL	Q9ULJ3	632	2.18174	0.783987
RVKKIPK	A6NE01	2348	2.18171	0.783976
PRKKVTR	Q9Y267	362	2.1817	0.78397
IKKKKTQ	Q9H501	97	2.1813	0.783828
KFIKKRQ	Q9UIK4	55	2.18114	0.783768
LRIKRAH	Q9BZ95	1189	2.18104	0.783735
SFKKKPK	Q8WWL7	270	2.18097	0.783707
SRIKTIY	O00237	215	2.18092	0.783689
RRVKKAR	Q8NHZ7	183	2.18085	0.783667
RRVKKAR	A6NDZ8	183	2.18085	0.783667
RRVKKAR	A6NE82	183	2.18085	0.783667
RRVKKAR	A6NJ08	183	2.18085	0.783667
RFIKRLP	P27448	623	2.18078	0.783641
GYIKKVI	P78562	319	2.18069	0.783609
IRIKKGV	Q9UQD0	1005	2.18036	0.78349
RIKKTVQ	Q16181	89	2.18015	0.783415
PKIKKAA	Q99698	633	2.18015	0.783415
KRIKLPN	Q9NQW8	205	2.18011	0.783401
QRKKKIK	P43250	390	2.1801	0.783396
QTIKKTK	P42696	80	2.18009	0.783392
VLIKKPF	Q8IUA7	326	2.17992	0.78333
ADIKKTM	Q16849	386	2.17978	0.783281
KQKKKTK	Q13017	1242	2.17966	0.78324
KQKKKTK	Q13177	223	2.17966	0.78324
LYIKKIS	O60809	275	2.17924	0.783086
YRIKRLD	P42685	168	2.17921	0.783078
SRIKKLH	P35790	272	2.17906	0.783022
STIKKTF	Q96QT4	351	2.17906	0.783021
RRIKTRT	Q9P2R6	463	2.17895	0.782983
IRIKKLP	O75534	411	2.17868	0.782885
IRIKKLP	P51788	560	2.17868	0.782885
KEIKVTS	P28827	234	2.1783	0.782748
KEKKKVK	Q15648	1505	2.17813	0.782688
RRKKLPS	Q13651	265	2.17771	0.782536
RRYKRVR	Q8WXR4	1081	2.17752	0.782471
KKIKDVK	O75563	53	2.1773	0.782391
GIIKRPV	Q9C0G6	105	2.1773	0.782389
KRIKRET	Q8WWI1	436	2.1773	0.782389
RRKKKKT	Q9NYM4	287	2.17715	0.782336
KRKKKSR	Q66PJ3	210	2.17646	0.782089
KRKKKSR	Q6ZUT1	207	2.17646	0.782089
KRIKKDL	A6NCM1	650	2.17597	0.781911
CRIKRVT	O60675	71	2.17569	0.781813
RIIKSIT	P31645	610	2.17549	0.78174
EKIKRPR	P61289	243	2.17541	0.78171
RLIKSIS	O43663	67	2.17537	0.781698
KKIKKSV	Q16827	679	2.17536	0.781692
NKIKTVS	Q9GZR1	615	2.17521	0.781639
SRIKQVF	O75069	333	2.17507	0.78159
RKIKEPL	P22223	684	2.17504	0.781578
YAIKRIR	Q9NZJ5	622	2.1747	0.781456
IMKKKTK	Q9H267	354	2.17463	0.78143
LRIKKKM	Q9Y623	1619	2.17441	0.781352
KKIKVLK	O60662	253	2.1744	0.781348
KHIKRTH	Q9Y2V0	53	2.17439	0.781346
GRIKNVM	Q92736	1561	2.17427	0.781301
PIIKIPL	Q92636	76	2.17399	0.7812
PVIKKTL	Q9Y620	356	2.17387	0.781159
RLIKKSP	P02724	119	2.1738	0.781134
NIIKIVG	P11388	512	2.17372	0.781104
NIIKIVG	Q02880	533	2.17372	0.781104
SFIKIPV	Q12923	2269	2.17367	0.781086
KAIKTVK	A2RRP1	1923	2.17367	0.781084
VKIKKTL	Q8WZ42	2710	2.17346	0.781011
VKIKKTL	Q8WZ42	2710	2.17346	0.781011
KSIKKTP	P16402	153	2.17346	0.78101
SRKKKPD	Q96T23	744	2.17319	0.780913
PDIKKIK	O14827	207	2.17294	0.780824
NNIKKVA	Q9NYC9	1202	2.17292	0.780815
AFIKIPG	Q9NP64	34	2.17285	0.780789
FRIKRAL	P14927	64	2.17265	0.780719
KAIKRTI	Q8NGY6	302	2.17238	0.780622
NKIKTTR	Q7Z5A9	125	2.17233	0.780604
RRKKKKA	Q9Y618	683	2.17186	0.780437
KLIKRAV	Q92794	104	2.17184	0.780428
RLIKKEM	Q0P641	7	2.17173	0.78039
GRKKRPS	Q6MZT1	10	2.17164	0.780356
LRIKEVK	Q8NGZ5	298	2.17155	0.780323
RRKKLTQ	P24593	159	2.17141	0.780274
AAIKKVF	Q6F5E8	116	2.17135	0.780252
ARIKQVF	O94876	278	2.17129	0.78023
YRIKISF	P52565	113	2.17125	0.780215
KFIKRRK	Q9P203	72	2.17107	0.780152
PTIKKPL	P36402	270	2.17105	0.780143
RDIKKAI	P08567	97	2.17069	0.780015
KGIKVVG	Q9GZR7	24	2.17066	0.780005
PRKKRVP	Q9BVR0	284	2.17053	0.779956
RRIKWLQ	Q502W6	491	2.1705	0.779947
KRKKRAF	Q5JUK3	626	2.17037	0.779898
RRKKRKQ	P35498	503	2.17012	0.779809
RRKKRKQ	Q9UQD0	497	2.17012	0.779809
REKKKIK	Q5H9I0	182	2.16991	0.779733
RKIKLVN	Q8NF91	105	2.16974	0.779672
KVIKTVT	Q7Z5K2	607	2.16973	0.779671
SGIKKPW	Q7Z4V0	503	2.16959	0.779621
KNIKITF	Q3BBV1	228	2.16952	0.779595
KNIKITF	Q3BBV2	193	2.16952	0.779595
KNIKITF	Q6P3W6	228	2.16952	0.779595
KNIKITF	Q86T75	228	2.16952	0.779595
KYIKKKK	Q9UJA5	148	2.16916	0.779466
FLIKVVS	Q15021	87	2.16913	0.779454
KRKKKGK	Q99075	96	2.16905	0.779425
KLIKKAD	P53396	611	2.16882	0.779344
NMKKKVK	O94782	282	2.16877	0.779324
AKIKKAT	P19622	300	2.16876	0.779322
AKIKKAT	Q05925	359	2.16876	0.779322
VKIKRIR	Q8TCB0	328	2.1687	0.779301
REIKRLK	Q6UX04	180	2.16868	0.779292
NLIKKIG	Q6ZSZ5	391	2.16835	0.779174
KMKKRVG	Q5TGY1	258	2.16822	0.779127
KRKKYVK	Q9BXU7	700	2.16783	0.778986
SKIKVTV	Q32MH5	686	2.16771	0.778943
RFKKVPH	Q10570	894	2.16753	0.77888
KRIKVEK	Q9C0K0	689	2.16748	0.77886
KYIKLVK	Q6NUM9	196	2.16742	0.778841
IVIKKIW	O60840	1555	2.16742	0.778841
SVIKKVP	Q6VUC0	186	2.16727	0.778785
SVIKKVP	Q92481	199	2.16727	0.778785
KFIKGVS	O14802	974	2.16714	0.778738
KRLKKVW	Q13084	102	2.16702	0.778694
KLKKKIQ	Q8N328	443	2.16697	0.778678
KEKKKVR	Q9BU68	80	2.16683	0.778627
GKIKKTN	O43913	336	2.1667	0.778582
RFIKKQG	Q9H1B5	366	2.16662	0.778553
RSIKKLR	Q7Z2Y5	1540	2.16659	0.778542
PKKKKPS	P25054	2051	2.16632	0.778444
KRKKRAT	Q9Y2D9	224	2.1663	0.778437
HRIKRAE	Q13822	34	2.16614	0.778378
SGIKRPM	Q99755	34	2.16595	0.778312
IEIKIVR	Q13438	594	2.16587	0.778281
ARIKLPS	P14410	1009	2.16577	0.778246
KRIKKCG	Q12791	691	2.1657	0.778224
TQIKKVR	Q6WN34	382	2.16557	0.778174
YFIKSTR	Q8TBJ4	96	2.16554	0.778164
PRIKISK	Q86UX2	672	2.16553	0.778159
SFIKKIE	Q8WZ42	5417	2.16549	0.778148
SFIKKIE	Q8WZ42	5417	2.16549	0.778148
SFIKKIE	Q8WZ42	5979	2.16549	0.778148
SFIKKIE	Q8WZ42	5979	2.16549	0.778148
RIIKVLF	Q8NGI8	26	2.16543	0.778123
PRKKRIS	Q8TB24	464	2.1654	0.778114
KIIKQPQ	P19113	524	2.16539	0.778109
KMKKRVV	Q99680	384	2.16526	0.778063
YFKKRTM	P16499	677	2.16524	0.778055
YFKKRTM	P51160	680	2.16524	0.778055
KRKKMPA	P54132	1338	2.16509	0.778001
KKKKRTV	A8CG34	299	2.16491	0.777936
KKKKRTV	Q6PJE2	57	2.16491	0.777936
AHIKKPS	Q9NSE7	102	2.16486	0.777922
RKVKKIK	O43395	528	2.16481	0.777903
KLKKVVR	O15160	295	2.16478	0.777891
NDIKKVY	P36578	181	2.1646	0.777826
REIKSVM	Q9H9A5	240	2.16407	0.777637
PKKKKVT	Q7L2E3	85	2.16402	0.777619
RRLKKVN	P13349	97	2.16393	0.777585
RRLKKVN	P15173	95	2.16393	0.777585
REIKKKK	Q9UGU5	317	2.1639	0.777576
KIIKQPM	P25440	118	2.1639	0.777574
KLIKGPK	P78352	165	2.16372	0.77751
KLIKGPK	Q12959	324	2.16372	0.77751
RPKKKVT	Q9H1Y3	362	2.16348	0.777422
WFIKTTA	Q15031	244	2.16315	0.777306
KKIKAPL	Q96D46	87	2.16282	0.777185
KKKKKTE	O15040	470	2.16276	0.777165
SIIKKAS	Q5VXU9	504	2.16274	0.777158
KMKKKTH	Q13017	1229	2.16256	0.777094
YKKKRVG	Q99963	173	2.16255	0.777092
RQIKRKK	Q3L8U1	641	2.1624	0.777037
KTKKKTK	Q8N157	306	2.16237	0.777024
PAIKKPT	O15056	1239	2.16224	0.77698
RLKKKAQ	Q86YS7	523	2.16222	0.776973
RLKKKAQ	Q8IUR6	542	2.16222	0.776973
RRKKRST	P12645	288	2.16205	0.776909
IIIKVVD	Q9HCL0	343	2.16201	0.776895
KKKKKTD	O60333	299	2.16189	0.776852
KKKKKTD	Q12756	299	2.16189	0.776852
RQKKKTL	Q8NBJ9	324	2.16186	0.776843
RYIKKGH	O75367	33	2.1614	0.776678
VIIKKPL	Q12864	516	2.1614	0.776675
DIIKKVF	Q9Y2G3	1090	2.16133	0.776652
PVIKRTW	Q9NYQ8	4164	2.16108	0.77656
RVIKTPE	Q9UKT8	362	2.16057	0.776379
RKIKTAV	P49790	1468	2.16045	0.776334
KMIKKKS	Q9UL36	463	2.16034	0.776297
RGIKITN	Q8IZT6	2081	2.16032	0.776287
YKIKMTL	Q53H64	107	2.16023	0.776258
ARKKVPM	Q8NGH5	274	2.16016	0.776231
NRKKKVN	A6NI86	48	2.16011	0.776211
NRKKKVN	H0YKK7	48	2.16011	0.776211
SDIKKIK	Q13972	204	2.16006	0.776194
RGIKQVR	P35475	86	2.16004	0.776188
KKKKKAK	O60832	504	2.15993	0.776148
KKKKKAK	P38935	867	2.15993	0.776148
KKKKKAK	Q96C57	239	2.15993	0.776148
PNIKRVT	Q14703	124	2.15975	0.776082
RPIKTTS	Q5VVX9	172	2.15924	0.775901
AIIKKAS	Q9NYH9	35	2.15895	0.775798
REIKKSQ	P51826	833	2.15887	0.775766
RQIKVIP	Q86U42	243	2.15876	0.77573
NFIKIPV	P04070	364	2.15852	0.775642
KFIKIAA	Q8WZA2	849	2.15848	0.775627
KFIKIAA	Q92565	422	2.15848	0.775627
KFIKIAA	Q9UHV5	501	2.15848	0.775627
RRKKKRA	Q06265	434	2.15845	0.775615
KIIKKLL	P02776	96	2.15832	0.77557
IKKKKPA	Q9HBL7	76	2.15831	0.775565
KNIKTVM	Q5THR3	175	2.15803	0.775467
RKLKRVR	P51788	750	2.1579	0.775418
RRKKLPF	O94933	685	2.15777	0.775371
RLLKKVK	O15014	243	2.15776	0.775367
KRKKKGR	A0AVF1	22	2.15775	0.775364
KRKKKGR	Q9ULF5	235	2.15775	0.775364
RRKKETR	P30530	477	2.1575	0.775274
LRKKRTT	O14672	212	2.15738	0.775232
RRKKKER	P28335	291	2.15733	0.775214
RRKKKGG	Q9H6Y2	340	2.15731	0.775206
HKIKVVD	Q8NBF2	500	2.1571	0.77513
RTIKTVD	Q8NHQ9	587	2.15684	0.775036
WRLKKPK	Q9BYJ4	265	2.15676	0.77501
KKIKRMK	Q15573	434	2.15673	0.774997
RRKKRRQ	A8MUI8	330	2.1567	0.774987
RRKKRRQ	A8MX80	330	2.1567	0.774987
RRKKRRQ	Q9NY46	505	2.1567	0.774987
WLIKTPT	Q9H8W4	103	2.15659	0.77495
QKIKVTS	Q86WI1	531	2.1564	0.77488
RKIKETV	Q14204	3209	2.15639	0.774877
KRKKKKK	O15040	467	2.15638	0.774871
KRKKKKK	Q1ED39	290	2.15638	0.774871
KRKKKKK	Q63HN8	95	2.15638	0.774871
KRKKKKK	Q9NVE5	1144	2.15638	0.774871
KRKKKKK	Q9UKF5	672	2.15638	0.774871
KRKKKKK	Q9Y421	27	2.15638	0.774871
NDIKKPF	Q8WXH0	1188	2.15626	0.77483
GLIKRPG	Q9UFP1	321	2.15614	0.774785
RLKKTVQ	Q9H0M4	231	2.15603	0.774747
KIIKRAP	O60502	272	2.15568	0.774623
RKKKKSK	P50579	43	2.15568	0.77462
RLIKEPT	P54793	398	2.15568	0.77462
RRIKNWM	Q9BYT9	255	2.15532	0.77449
RNIKKKR	A4D2B8	378	2.1552	0.774449
RNIKKKR	A8MQ11	72	2.1552	0.774449
RNIKKKR	O95744	243	2.1552	0.774449
RNIKKKR	O95744	39	2.1552	0.774449
RKKKTTS	Q8N3K9	196	2.15506	0.774397
PKIKVVN	Q92598	590	2.1549	0.77434
LVIKRVY	O15018	2780	2.15467	0.774257
RRHKRVR	Q9BQF6	834	2.15453	0.774208
NLIKRIT	Q03001	3180	2.15437	0.774152
RIIKISF	Q9Y6N1	151	2.15411	0.774058
RRIKGAG	Q9UBV7	236	2.15408	0.774048
RRKKRQK	Q9H875	130	2.15393	0.77399
RRPKKPS	Q14C87	828	2.15369	0.773906
GKIKVIK	P46821	783	2.1536	0.773872
YVIKTTK	Q8N0V5	246	2.15339	0.773799
QFIKKAK	P55081	64	2.1533	0.773767
ARIKGVT	P35556	949	2.15325	0.773747
SRIKGTQ	P35555	904	2.15304	0.773671
RVIKKLL	P0CF97	311	2.15298	0.773651
KKKKVVA	Q5TGY3	703	2.15285	0.773604
RKKKTPT	Q8N8Y5	10	2.1528	0.773586
SGIKKTT	Q14137	95	2.15272	0.773559
NLIKRPD	Q9P260	571	2.15256	0.773501
NKIKKLK	Q14789	94	2.15225	0.773389
NKIKKLK	Q8TDY2	893	2.15225	0.773389
NKIKKLK	Q8WV28	37	2.15225	0.773389
AIIKIIQ	Q9UN76	584	2.15218	0.773363
ISIKKVV	P49754	581	2.15217	0.773359
VRIKMVA	P00325	40	2.15196	0.773285
VRIKMVA	P00326	40	2.15196	0.773285
VRIKMVA	P07327	40	2.15196	0.773285
KAIKTPK	Q7Z2Z1	1290	2.15196	0.773283
KKIKISR	P59910	160	2.15178	0.77322
LLIKTVK	Q5SRE5	812	2.15175	0.773209
AYIKKIG	Q05639	179	2.15149	0.773115
ILKKKVS	Q9H093	413	2.15137	0.773073
AIIKKID	Q14257	71	2.15137	0.773072
KKVKKPK	Q96KC8	279	2.15133	0.773057
HWIKRVE	Q8NCU4	43	2.15126	0.773031
SRIKKDK	P08172	218	2.15123	0.773024
KRIKDTV	Q9H871	69	2.15123	0.773023
SKKKKVT	Q6TDU7	7	2.15114	0.772988
RLIKIAP	Q8TBP6	309	2.15108	0.772969
KTKKKTR	O96028	1223	2.15107	0.772963
KRKKSTK	Q16666	131	2.15101	0.772941
PMIKVIQ	Q8IWZ3	2510	2.151	0.772939
ANIKKVL	Q17RS7	644	2.15099	0.772936
RRVKVTF	Q96BY7	165	2.15097	0.772929
REIKLVR	Q8WZ42	13035	2.15086	0.772889
REIKLVR	Q8WZ42	13035	2.15086	0.772889
SFKKKVS	Q6ZSZ5	742	2.1508	0.772866
SQIKRVL	Q03169	387	2.15068	0.772823
RKKKRID	Q8TDI0	330	2.15063	0.772806
REIKKRK	O43189	323	2.15048	0.772754
VRIKIIA	P11766	38	2.15044	0.772739
RRIKTNM	Q6P1Q0	107	2.15044	0.772738
IKIKKKK	Q96QC0	306	2.1503	0.772688
PVIKKPE	Q8WZ42	11783	2.15008	0.77261
PVIKKPE	Q8WZ42	11783	2.15008	0.77261
EKIKKIK	Q14767	349	2.15003	0.772591
KKKKKIV	Q14241	447	2.14997	0.77257
RKIKKDG	Q5VTL8	241	2.14994	0.772558
KRKKKSM	Q8TE54	8	2.14985	0.772527
YKIKKFK	P0DMS8	287	2.14963	0.772447
PRIKATG	O15211	766	2.14957	0.772425
SRKKKAK	Q9H6F2	293	2.14948	0.772394
ANIKKIR	Q00341	605	2.14927	0.772316
RRKKKMS	O95180	2185	2.14905	0.772237
PHIKRPM	P35711	557	2.14901	0.772225
PHIKRPM	P35712	622	2.14901	0.772225
IKIKIIV	Q9HC56	129	2.14901	0.772225
SVIKVVM	O95813	231	2.14879	0.772146
ARKKRIS	Q99418	389	2.14873	0.772123
KKKKKAR	A9Z1Z3	376	2.14863	0.772086
KKKKKAR	Q86UE4	576	2.14863	0.772086
RRKKKGH	Q9H930	215	2.14862	0.772083
SRIKRSA	Q4LDE5	904	2.14861	0.772081
RKIKINK	Q9HCM1	415	2.14845	0.772025
ARIKEVS	P11277	719	2.14844	0.772019
RKIKISV	Q5VZK9	25	2.14838	0.771999
MGIKKPQ	Q15057	489	2.14837	0.771995
AFIKITV	P41595	175	2.14814	0.771911
KDIKVVI	Q8IUY3	124	2.14812	0.771905
KRIKKEP	Q6UB99	86	2.14804	0.771874
RRPKRPR	O60663	220	2.14778	0.771781
RTKKKTV	Q15572	141	2.14767	0.771742
RSKKRTK	Q92608	1700	2.14757	0.771705
YIKKKPL	Q9UPP1	932	2.14746	0.771668
KMKKVTK	Q96JN2	998	2.14746	0.771667
KLKKRVL	Q86WA8	351	2.14733	0.77162
RKVKRVT	Q9NWQ4	133	2.14732	0.771616
RRKKIAL	P19174	948	2.14724	0.771589
REIKKWQ	P53804	1557	2.14721	0.771578
SKKKKTQ	O15083	881	2.14714	0.771551
SKKKKTQ	Q99683	945	2.14714	0.771551
KKKKKIL	Q9NUD7	267	2.14687	0.771456
KKKKKIL	Q9P212	1088	2.14687	0.771456
QIIKKTE	Q07869	448	2.14667	0.771382
RRKKQVG	Q2I0M5	25	2.14664	0.771374
RRKKQVG	Q7L4E1	73	2.14664	0.771374
NRIKNVL	Q8IZT9	100	2.14662	0.771366
KKIKKLE	P40222	423	2.1466	0.771358
KKIKKLE	Q16204	179	2.1466	0.771358
KKIKKLE	Q9H583	738	2.1466	0.771358
KKIKKLE	Q9NUQ3	390	2.1466	0.771358
KFIKKEK	Q96RG2	1031	2.14658	0.771351
RLLKKVR	Q96NH3	290	2.14645	0.771306
KKKKRPP	Q14694	154	2.14638	0.771278
ARIKKWL	P11226	123	2.14637	0.771275
ARIKKWL	P30038	401	2.14637	0.771275
FRIKSPF	Q9NS62	588	2.14586	0.771092
PVIKKIA	Q00532	45	2.14574	0.771049
QRIKTTV	P48169	487	2.14538	0.770921
IMIKSVK	P10721	173	2.14528	0.770885
RHIKAVM	Q9Y217	312	2.14525	0.770873
KIIKRLA	Q6ZP01	1000	2.14512	0.770827
KRKKKKR	Q7Z6W7	294	2.14507	0.77081
KRKKKKR	Q9P275	848	2.14507	0.77081
RRIKMLE	O43815	103	2.14501	0.770787
RRIKMLE	Q13033	119	2.14501	0.770787
RRIKMLE	Q9NRL3	119	2.14501	0.770787
KQIKTPF	Q86X24	247	2.14481	0.770717
HRIKQPT	Q92563	122	2.14474	0.77069
RRKKKKG	Q3T8J9	246	2.14464	0.770652
TWIKRVQ	Q15293	109	2.14463	0.77065
KQIKIPD	A4D0S4	1364	2.14461	0.770643
LLIKRPP	Q96PH1	464	2.14439	0.770565
KKKKKIH	Q1ED39	216	2.14424	0.770511
RPKKKTS	Q9BRK0	243	2.14402	0.770432
PKIKKLQ	Q86YB8	62	2.14386	0.770374
ERIKIIR	Q9H3R5	196	2.14384	0.770367
RRKKKLD	Q96BY7	1039	2.14343	0.770221
REIKKSS	Q9BZV2	208	2.14341	0.770213
KMIKSPY	O95256	132	2.14341	0.770212
KEIKIPH	O15061	928	2.1434	0.770207
KRKKLVR	Q12802	2231	2.14333	0.770184
RYIKWPL	Q8IYB8	613	2.14317	0.770125
FIIKTPK	P49590	58	2.14314	0.770114
RRKKKCK	Q5FYB1	546	2.14307	0.770088
KRKKKRK	Q9P0M2	78	2.14296	0.770049
GRIKKKM	Q96DR7	361	2.14292	0.770036
MRIKKKQ	P51587	2496	2.1429	0.770027
VRIKTIK	Q8N1G0	333	2.14277	0.769981
VRIKTIK	Q92610	378	2.14277	0.769981
VRIKTIK	Q9HCE3	364	2.14277	0.769981
KIIKVIN	Q7Z388	348	2.14251	0.769888
NGIKKVL	Q9ULV0	1533	2.14246	0.769869
DKIKKTA	A6PVI3	75	2.14234	0.769827
FSIKKTK	Q9P1Y6	820	2.14232	0.769822
GKIKVIR	Q8NCW6	215	2.14229	0.76981
KKKKKTN	Q9H5V8	696	2.14224	0.769793
SRKKVTM	Q8NA47	560	2.1422	0.769777
KKIKKYW	Q8NFR7	419	2.14209	0.769738
PRIKDVM	Q13332	775	2.14183	0.769644
KRIKREV	O43143	370	2.14182	0.769641
KEKKKVQ	B1AJZ9	818	2.1417	0.769599
KPIKKII	Q99575	397	2.1417	0.769599
LIIKVVL	Q9HCE9	440	2.14169	0.769596
VRIKNVR	Q5DID0	799	2.14159	0.769558
TRIKKSK	P03951	270	2.14152	0.769532
KIIKAVI	Q9H2U1	832	2.14136	0.769474
RLIKVLF	Q9BY12	1315	2.14131	0.769456
IKIKITN	Q6ZTZ1	98	2.14128	0.769448
KLKKITK	Q8IZT6	2214	2.14119	0.769414
RRGKRVR	Q5C9Z4	306	2.14116	0.769403
LRIKRRR	Q5W0A0	412	2.14111	0.769387
YRIKDIR	Q13085	474	2.1411	0.769381
RRIKSGS	P01589	59	2.14103	0.769356
PRIKATH	Q9NUQ2	209	2.14088	0.769302
RVIKLPS	Q92859	200	2.14084	0.769289
WRIKKFH	Q9BZJ6	376	2.14074	0.769254
LRKKKPD	O43290	309	2.14063	0.769215
LRKKKPD	Q8WWI1	331	2.14063	0.769215
LRKKRPL	Q9BZ23	207	2.14055	0.769185
PRKKRPE	O15530	77	2.14046	0.769151
PRKKRPE	Q6A1A2	50	2.14046	0.769151
QKIKVVV	Q8WZ42	19912	2.14038	0.769122
QKIKVVV	Q8WZ42	19912	2.14038	0.769122
SDIKKTA	Q16623	83	2.14031	0.769099
RRLKKTD	Q6ZTQ3	278	2.14011	0.769027
RDKKKPV	Q96S94	158	2.14002	0.768995
SSIKRTK	Q96PV0	142	2.13941	0.768776
RRIKIFD	P15822	2065	2.1393	0.768736
RRKKSTG	Q96P47	550	2.13926	0.768722
ALIKIPG	Q15573	231	2.13926	0.768719
RLKKRIL	Q15019	197	2.1391	0.768665
QLIKVTR	Q8NE01	640	2.13904	0.768642
RLIKRFS	O14523	688	2.13875	0.768538
KQKKRVM	Q96EY1	302	2.13871	0.768525
KKIKEVT	Q8IWA4	399	2.13866	0.768507
KKIKEVT	Q9UPN4	704	2.13866	0.768507
VFIKVVQ	Q4G0N8	712	2.13841	0.768416
TLIKIVK	Q86UW7	1236	2.1384	0.76841
DKIKKTY	Q8WXD2	55	2.13832	0.768382
HNIKRTQ	P46934	916	2.1383	0.768377
KLIKKGF	Q96RW7	269	2.13825	0.768357
ARIKQIK	Q7Z6Z7	1047	2.13822	0.768349
LRIKFVK	P07942	236	2.13815	0.768321
KKKKRPE	Q9NQU5	8	2.13802	0.768274
KKKKRPE	Q9P275	850	2.13802	0.768274
RLIKRLD	Q86SJ2	71	2.13796	0.768253
RRKKIAI	Q9P278	310	2.13789	0.768227
LRIKMIA	Q9NYF8	536	2.13787	0.76822
EKIKKVH	P19087	279	2.13782	0.768204
RQIKRLT	O15078	1855	2.13779	0.768191
PEIKRTS	Q8IX18	427	2.13769	0.768158
RDIKMPL	Q86WS4	83	2.13763	0.768134
DRIKKAS	Q86UP3	3023	2.13755	0.768105
IPIKRTM	P15924	981	2.13751	0.768092
FIIKIIR	Q9UIQ6	318	2.13751	0.768091
NRIKVLR	Q9UKY4	468	2.1375	0.768088
IKKKKVI	Q96SM3	72	2.13737	0.768042
RAIKTPV	Q8WZ42	21550	2.13726	0.768001
RAIKTPV	Q8WZ42	21550	2.13726	0.768001
IFIKVTP	Q9UJW0	405	2.13725	0.767999
NRKKKTE	Q96PD2	559	2.13716	0.767968
KLIKYVF	O94808	154	2.13703	0.767918
YFIKLTK	Q8IYH5	705	2.13702	0.767915
KRIKEAK	Q9Y6X9	353	2.13701	0.767913
RKKKKGK	O15417	2051	2.13696	0.767895
RKKKKGK	Q2TBA0	272	2.13696	0.767895
RKKKKGK	Q9H6T3	65	2.13696	0.767895
WKKKKVE	P08912	517	2.13691	0.767876
RRKKKNQ	Q15858	482	2.13671	0.767804
KKVKKVQ	P20585	102	2.13661	0.767769
ADIKKTA	P61266	82	2.13653	0.767739
SRKKKIL	Q6ZMZ0	345	2.13643	0.767702
SRKKKIL	Q9NV58	359	2.13643	0.767702
SMIKIVP	A6NF01	600	2.13635	0.767674
KRKKSPQ	Q5JVX7	141	2.13633	0.767666
WAIKKVN	Q9BYT3	145	2.13632	0.767666
KKIKRGY	Q53TS8	620	2.13632	0.767664
RIKKVTH	P49902	425	2.13632	0.767663
SHIKRPM	Q9UN79	425	2.13612	0.767594
KGIKIVP	B5MCY1	1237	2.13599	0.767546
QQIKKIK	A6NHR8	263	2.13596	0.767535
HVIKITR	Q86UV5	818	2.13595	0.767532
RRIKPAA	Q96ME7	84	2.13595	0.767531
RRIKVQE	P46100	1429	2.13592	0.767522
KRKKKSS	Q99558	148	2.13589	0.767509
SPIKKTS	Q8NDI1	754	2.13587	0.767503
SVIKIPM	Q9BY07	1108	2.13565	0.767422
IAIKKPI	P41595	158	2.13559	0.767403
SRIKKLD	Q9BX26	1409	2.13528	0.767291
KIKKIPS	Q8N0X4	61	2.13518	0.767254
KVKKKTS	Q15283	214	2.13506	0.767212
PKKKKIK	Q9UGL1	1436	2.13503	0.767199
RKKKITD	Q9BQ75	77	2.13491	0.767159
KTIKKLR	Q9P2H0	628	2.1349	0.767155
RKIKPVE	Q96SB3	297	2.13466	0.767068
NIKKKTK	Q9Y5K6	106	2.1346	0.767046
KKIKKEQ	Q9BZ95	600	2.1345	0.76701
RRTKKVS	Q9P281	2026	2.13417	0.766892
TMIKKIM	Q68CQ1	460	2.13406	0.766853
RIIKVMK	P12110	236	2.13387	0.766783
SRIKATV	P27694	588	2.13372	0.766731
KNIKVIM	P62195	290	2.13344	0.766628
RVIKKSL	Q8WY21	1006	2.1331	0.766508
QFIKIPA	Q96GX1	621	2.13307	0.766498
RHIKRLR	P49815	1748	2.13298	0.766464
RAKKRVT	P48145	247	2.13273	0.766374
KLIKKHQ	Q7L7X3	516	2.13265	0.766344
RVIKILR	Q6KC79	1870	2.1325	0.766293
KGIKMVS	Q9H5Y7	54	2.13239	0.76625
MRKKRVV	Q7Z7L1	833	2.13236	0.76624
KPIKIVL	Q8NE18	650	2.13231	0.766223
REIKRLQ	O75478	284	2.13225	0.766203
NLKKKPK	Q6P2D8	46	2.13223	0.766193
KFIKNPG	Q9GZZ0	316	2.13222	0.766192
RRKKKEQ	Q5VSY0	62	2.13221	0.766186
AQIKVTK	O60942	502	2.13219	0.76618
RTKKRVI	P28749	1030	2.13218	0.766176
KLIKKRS	Q8N8D1	360	2.13209	0.766146
KVKKRVS	Q86XI6	61	2.13203	0.766122
SRKKTVR	Q96GN5	254	2.13199	0.766107
RRKKLTT	Q99490	837	2.13195	0.766095
SSIKKPT	Q8WWL7	317	2.13177	0.766028
SFIKKLR	Q75QN2	762	2.13175	0.766024
SFIKKLR	Q9BV90	127	2.13175	0.766024
SKKKKTS	Q8N9Z9	380	2.13168	0.765998
KRRKKVR	Q6Y2X3	694	2.13164	0.765982
YRIKKNI	Q92878	1290	2.13159	0.765965
FKKKKVS	P0CF97	56	2.13156	0.765954
RLKKVIQ	P56199	292	2.13143	0.765909
WDIKKTE	O00273	280	2.13137	0.765886
RFKKKSK	Q92538	1451	2.13133	0.765872
PAIKKTY	Q9H583	1827	2.13119	0.765822
RRLKKIG	Q9H7F0	474	2.13116	0.765809
DVIKKVK	P61764	20	2.13115	0.765807
NKKKKVW	A1Z1Q3	8	2.13111	0.765791
IKKKKPG	Q96HM7	269	2.13108	0.76578
RGKKRPA	P46087	105	2.13085	0.765699
SAIKKIR	Q07092	66	2.13077	0.765669
RRKKKEM	Q13227	53	2.13072	0.765651
PLKKKVS	Q9BXT5	224	2.13009	0.765426
ARIKKGI	Q01118	756	2.12995	0.765377
VLIKVVR	Q68DQ2	2330	2.12995	0.765374
ERIKIPG	Q6NTF7	181	2.12992	0.765363
AVIKKIW	Q01668	1578	2.12947	0.765204
RKIKHPT	Q8TCS8	718	2.12915	0.765086
KMIKLTM	A8MT65	142	2.12911	0.765075
KKIKLTA	P35610	53	2.12896	0.76502
RKKKRAA	Q06265	435	2.12893	0.765008
KKIKRSV	Q9UBP0	593	2.12887	0.764986
RIIKDVV	Q8N4C8	1245	2.12879	0.764958
FRIKAIR	Q9NR34	283	2.12877	0.764953
IRIKNPE	Q9C0G0	1364	2.12869	0.764923
FKKKKTR	Q86YW0	338	2.12868	0.764919
FIIKTVQ	O14986	138	2.12842	0.764825
FIIKTVQ	Q99755	194	2.12842	0.764825
NKIKRIE	P32249	143	2.1282	0.764746
FRKKVVS	Q15398	553	2.12811	0.764715
LRIKETK	Q9Y265	125	2.12809	0.764708
KNIKIIS	P14618	266	2.12804	0.764687
KRIKNAA	Q9UGI6	574	2.12797	0.764664
YFKKVPR	Q9NRX6	26	2.12789	0.764636
PEIKKVP	Q9H5I5	569	2.12789	0.764634
GRIKRSM	Q9NUG4	504	2.12782	0.764609
KQKKKTS	Q8IWG1	7	2.12778	0.764597
SMIKVVP	Q96HA1	1016	2.12778	0.764597
RTIKKQR	Q00059	236	2.12768	0.764559
MRIKATS	Q9BXU1	180	2.12764	0.764546
RAIKKWQ	O95602	1073	2.12753	0.764504
PLIKKAT	Q14254	421	2.1275	0.764495
MEIKKPS	Q8WVF1	309	2.12749	0.76449
SNIKRTS	O00423	131	2.12741	0.764462
SVIKVPM	P05155	321	2.12708	0.764345
SRIKLIR	Q5T5X7	612	2.12696	0.7643
PRIKVGR	P35579	395	2.12694	0.764295
PRIKVGR	P35580	402	2.12694	0.764295
PRIKVGR	P35749	402	2.12694	0.764295
PRIKVGR	Q7Z406	421	2.12694	0.764295
FIIKTVM	O60331	188	2.12693	0.76429
IRIKIAD	Q8IYT8	155	2.12685	0.76426
KIIKRAN	Q9HA77	127	2.12681	0.764247
YKIKKSV	O15479	129	2.12659	0.764168
QQIKKVL	P29508	54	2.12638	0.764093
ITIKKPN	P32418	116	2.12628	0.764055
RKIKTRK	Q9Y6W5	197	2.12609	0.763988
KKIKKLN	Q13572	20	2.12608	0.763986
KNKKKTR	Q9H7E9	75	2.12597	0.763946
IRIKGIQ	Q5TEA6	80	2.12578	0.763875
KVKKRPQ	Q6NUK4	249	2.12577	0.763874
FKIKKIN	O95841	29	2.12575	0.763865
YRKKMPF	Q8IZT8	142	2.12567	0.763838
KLKKRPL	Q3B820	551	2.12562	0.763819
RRLKITS	O94985	622	2.12547	0.763765
KAKKKPR	Q9P2D0	984	2.12543	0.763753
AFKKKPS	Q8WWL7	371	2.1253	0.763704
NFIKVTL	Q92918	252	2.12511	0.763636
LRKKRVP	Q86T65	596	2.12508	0.763627
FHIKKPS	Q9Y2I7	529	2.12507	0.763622
KTKKKVW	Q8N0V3	54	2.12506	0.763619
SRIKSTL	Q9NP80	105	2.12505	0.763615
SKIKIAK	Q8N9S9	424	2.1248	0.763525
ARIKAVE	Q9Y5J5	59	2.12476	0.76351
NGIKVVK	Q9Y4F3	1070	2.12472	0.763496
KKKKRTP	Q99569	794	2.12463	0.763463
RRSKKVQ	P04440	251	2.12457	0.763442
YIIKMVE	G3V0H7	314	2.12434	0.763359
RKKKKKK	O15040	468	2.12429	0.763341
RKKKKKK	O15446	214	2.12429	0.763341
RKKKKKK	P35269	248	2.12429	0.763341
RKKKKKK	P48751	310	2.12429	0.763341
RKKKKKK	Q17RN3	346	2.12429	0.763341
RKKKKKK	Q96GQ7	197	2.12429	0.763341
LQIKKTV	P55265	952	2.12426	0.763329
REIKLVM	Q9C0G6	1563	2.12425	0.763326
QRKKKVD	A8MYV0	241	2.12411	0.763278
KKKKKAQ	P30101	499	2.1235	0.763058
RRKKAPP	O14908	10	2.12335	0.763003
QRKKRTF	Q14667	409	2.12322	0.762955
RVIKQTS	Q9NRM7	154	2.12284	0.762822
RIKKAVR	Q8TDY4	57	2.12283	0.762816
SLKKRVK	Q9NUJ3	102	2.1226	0.762732
RRKKKRH	A1L443	750	2.12253	0.762707
RRKKKRH	Q5VZR2	735	2.12252	0.762707
YRKKKLQ	A2VDJ0	1196	2.12245	0.76268
PFIKTVG	P12532	103	2.12238	0.762655
PFIKTVG	P17540	104	2.12238	0.762655
KNIKTPS	Q8IXT1	828	2.12236	0.762648
PLIKKLK	P35659	314	2.12235	0.762646
KGIKVIS	Q9BPY3	299	2.1223	0.762627
KLKKKIA	Q92805	7	2.12223	0.7626
MPIKKTK	Q9Y2J0	173	2.12219	0.762587
KKIKPVT	A8K855	381	2.12211	0.762559
YVIKKLK	Q6ZN28	698	2.12201	0.762523
KYIKTPP	Q15434	201	2.12192	0.762491
KDKKKTR	Q9P2N4	237	2.12167	0.762401
TRIKITE	P35226	8	2.12162	0.762384
TRIKITE	P35227	8	2.12162	0.762384
SRKKTPK	Q9ULW5	5	2.12158	0.762368
RFIKLTD	Q5VUG0	834	2.12157	0.762366
SEIKIPK	Q9Y286	464	2.12129	0.762265
RMIKRAC	Q6ZSC3	310	2.12112	0.762204
WRVKKVV	Q9NYV8	127	2.12112	0.762201
KFIKKCK	O95104	52	2.12101	0.762164
GRKKRTW	Q92990	266	2.12101	0.762162
GRIKLPQ	Q9UPN3	391	2.12096	0.762145
LSIKKVT	Q9NPH3	319	2.12092	0.762131
AKIKKAI	Q7LBR1	37	2.12083	0.762099
KRIKMKQ	P25098	228	2.12065	0.762035
KRIKMKQ	P35626	228	2.12065	0.762035
RLIKKRE	O75037	945	2.12064	0.762028
NIIKKIN	A6NFE2	160	2.12036	0.76193
IYKKKTR	Q8N9U0	405	2.12026	0.761894
RRKKVLS	Q6NZ67	31	2.12023	0.761882
RRKKVLS	Q6P582	31	2.12023	0.761882
RGKKKVE	Q8IY92	1829	2.12022	0.76188
WNIKITS	O95803	445	2.12015	0.761854
REKKKTV	Q460N5	1564	2.11997	0.76179
LRIKKSI	Q9H115	284	2.1199	0.761765
RLKKMPQ	Q86WA8	299	2.11981	0.761731
PRIKKFA	P21912	40	2.11967	0.761681
RKIKILE	Q6NXP0	200	2.11963	0.761665
AKIKAVQ	Q6FHJ7	204	2.11958	0.761649
RFIKKDL	Q7L775	482	2.11953	0.761632
KKIKRRT	Q8WZ42	32604	2.11953	0.761632
KKIKRRT	Q8WZ42	32604	2.11953	0.761632
RRRKRPS	Q9UIS9	407	2.11952	0.761627
QLIKRVE	Q8WYA0	187	2.11951	0.761624
QYIKITR	Q6P4Q7	710	2.11938	0.761576
YRKKTVL	Q14626	151	2.11925	0.761532
RKIKDTV	Q96G75	69	2.11915	0.761493
KKLKKVK	Q14839	690	2.11903	0.761453
PHIKKPL	Q9NQB0	351	2.11896	0.761425
PHIKKPL	Q9UJU2	300	2.11896	0.761425
RKKKSTK	Q93074	1785	2.11892	0.761411
PEIKKVD	Q6PF04	81	2.11865	0.761316
IDIKKVN	Q96T58	470	2.11859	0.761295
KRKKKKM	Q96FF9	219	2.11846	0.761247
ERIKVPV	P13797	437	2.1184	0.761223
NKKKKPF	O94906	5	2.11834	0.761204
KDKKKPQ	Q9NQ76	195	2.1183	0.761188
YIIKTIT	P48426	145	2.11808	0.761111
YAIKKIL	Q9BQI3	196	2.11804	0.761095
REKKKIS	Q96HP0	290	2.11803	0.761091
MKKKKTK	Q2KJY2	804	2.118	0.761083
YRIKPVE	Q9H246	37	2.11798	0.761074
SLIKMVS	O75179	2571	2.11791	0.761049
KFIKAIS	Q9H2J4	148	2.11788	0.761037
DIIKKTF	Q9H7T0	452	2.11788	0.761037
YYIKIAR	Q9Y4A5	3495	2.11776	0.760995
RKIKNID	Q6ZTR5	317	2.11759	0.760932
KIVKKPK	Q9Y2J2	105	2.11751	0.760906
KKKKMPK	P48307	217	2.11751	0.760905
RRKKRQQ	A8MUA0	330	2.1175	0.760901
RRKKRQQ	Q5T3I0	338	2.1175	0.760901
FKIKTVA	O60841	226	2.11749	0.760898
SRKKMVR	P25106	158	2.11747	0.760891
WIIKLPR	Q9UK85	173	2.11745	0.760884
PLIKTTQ	Q5VT25	1228	2.11731	0.760833
NRIKVWK	Q86UX2	341	2.11727	0.760819
RRKKRRT	Q6NYC1	376	2.11724	0.760808
SLKKKVS	Q8IYD8	855	2.11721	0.760796
KKIKWVP	Q9NZJ4	1155	2.1172	0.760795
RRIKSLL	P05156	319	2.11704	0.760737
KLIKRLY	P36952	90	2.11698	0.760714
ARKKVPA	Q96KM6	472	2.11691	0.760689
FRIKKEK	Q15695	94	2.1169	0.760686
FRIKKEK	Q15696	89	2.1169	0.760686
KEIKVIS	O15537	131	2.11687	0.760676
KMKKKAK	Q96RL7	1808	2.11683	0.760659
KIIKYIR	Q9H307	231	2.11678	0.760643
KRKKKHR	P21675	264	2.11675	0.760634
KRKKKHR	Q13427	232	2.11675	0.760634
KRKKKHR	Q96IZ7	18	2.11675	0.760634
KDIKKAA	Q6P2I7	104	2.11668	0.760606
PYIKMVM	O43252	367	2.11653	0.760554
NAIKKTF	P23497	69	2.11653	0.760552
NAIKKTF	Q9H930	69	2.11653	0.760552
PKKKIVK	Q9H511	6	2.11627	0.760461
ILIKKAG	P47756	135	2.11626	0.760458
RRLKRPE	O75807	536	2.11624	0.76045
FFIKTPQ	Q8TC12	258	2.11618	0.760427
GIIKIVH	Q86XP1	936	2.11613	0.760411
IFIKVIV	Q13114	557	2.1161	0.7604
RKKKAVS	Q6ZMQ8	1230	2.11607	0.760386
KKIKQIQ	Q7Z6M2	236	2.11603	0.760373
LKIKIPD	P28472	438	2.11595	0.760346
LKIKIPD	Q68DU8	406	2.11595	0.760346
LKIKAVR	Q86XI2	487	2.11593	0.760339
KRKKNVF	Q9H4L7	346	2.11591	0.76033
KTKKRTK	O14795	634	2.11588	0.760318
KTKKRTK	Q9UPW8	710	2.11588	0.760318
YIIKKFK	G3V0H7	351	2.11582	0.760297
YIIKKFK	Q9Y6L6	398	2.11582	0.760297
RRKKKRI	Q8TDI0	329	2.1158	0.760291
LGIKKVI	Q96F25	165	2.1157	0.760253
KAIKTPQ	Q3ZCT8	258	2.11553	0.760194
ARKKRIY	Q8TDN6	334	2.11542	0.760154
PRIKAIA	P15121	235	2.11537	0.760138
ARVKKTK	Q5JRC9	450	2.11535	0.760128
RRKKRNR	Q8WWQ0	1443	2.11534	0.760126
SRKKIVH	Q9UNH5	80	2.11504	0.760019
PRIKKHL	Q5JRX3	769	2.11499	0.76
LKIKKSK	Q7Z699	321	2.11497	0.759992
PGIKVVM	Q92819	115	2.11484	0.759947
REKKKVE	P35659	61	2.11479	0.759929
RPIKSVS	P54132	594	2.11468	0.759889
IFIKKKR	Q9Y446	752	2.11465	0.759879
PFIKTIR	Q8NEN9	158	2.1146	0.759858
RRGKRVM	Q5T8A7	348	2.11455	0.75984
KVIKKSQ	Q8TE76	112	2.11448	0.759815
SQIKIPS	P51805	210	2.11441	0.75979
KEIKKAY	Q96EY1	110	2.11435	0.759771
PEIKVPR	Q86VR2	115	2.11431	0.759757
RQIKKRA	Q8IVP5	114	2.11431	0.759754
KDIKVTL	P28827	1023	2.11402	0.759651
PLKKRPK	Q6ZUB1	573	2.11377	0.759562
SRIKMAQ	Q02410	494	2.11376	0.759558
WKIKIAA	Q9NVA1	114	2.11352	0.75947
VIIKVVS	Q9NXL6	203	2.11349	0.759461
WKIKKLI	P62495	18	2.11347	0.759454
KKKKRAK	Q6ZW05	821	2.11344	0.759442
RRKKRFQ	P23109	107	2.11319	0.759352
KRIKRCL	Q8IYH5	120	2.11315	0.75934
VRKKKTT	O00445	293	2.11309	0.759315
RKKKKKR	Q14694	152	2.11299	0.759279
RKKKKKR	Q1ED39	291	2.11299	0.759279
RKKKKKR	Q66PJ3	299	2.11299	0.759279
RKKKKKR	Q9NQU5	6	2.11299	0.759279
QKKKKTK	Q9GZR7	839	2.11278	0.759204
KDIKKAY	Q9UBS4	42	2.11266	0.759161
SKKKKVL	O00567	89	2.11256	0.759127
SKKKKVL	Q8N1I0	1031	2.11256	0.759127
KVIKTPV	Q9Y6X9	716	2.11255	0.759122
KKKKIPG	Q8N7E2	32	2.11247	0.759095
VAIKKVR	O43283	195	2.11231	0.759037
KQIKKKK	Q86UE4	573	2.11224	0.75901
SRKKVVV	Q96N06	82	2.11221	0.759002
RRIKTEF	O75351	255	2.11204	0.758938
RRIKTEF	Q6PIW4	521	2.11204	0.758938
RRIKTEF	Q9UN37	248	2.11204	0.758938
SIIKVIF	Q8N6Y1	418	2.11201	0.758929
KIIKRLL	O00222	267	2.11183	0.758864
SEIKKTV	O75152	441	2.11182	0.758861
SEIKRVG	Q9UJU6	172	2.11174	0.758834
KLIKSVI	Q9H8V3	96	2.11166	0.758804
RRYKKVI	Q6ZMD2	334	2.1115	0.758747
DLIKKPT	Q9NR48	272	2.11144	0.758722
RRVKVTV	Q9P121	216	2.11143	0.75872
RKIKVKG	Q02252	389	2.11139	0.758707
RDKKRTF	Q12824	161	2.11133	0.758683
RLIKRES	Q15035	343	2.11128	0.758666
GRKKKVN	Q9BQP7	39	2.11121	0.758641
KIIKRQR	Q9NPF2	218	2.1111	0.758602
KLKKIPS	Q9BXN1	303	2.11106	0.758586
GRIKQVF	Q9ULS5	112	2.11103	0.758576
AAIKVVK	Q5TCS8	451	2.11097	0.758556
RKKKKRK	Q7Z6W7	295	2.11087	0.758519
RKKKKRK	Q8IVV2	663	2.11087	0.758519
RKKKKRK	Q9P275	957	2.11087	0.758519
RRKKRER	Q86W50	385	2.11084	0.758508
LMIKVPL	Q9BQS8	1349	2.1107	0.758457
TVIKKPS	Q5SSJ5	517	2.11056	0.758407
KRIKPIV	P16871	269	2.1105	0.758387
GFIKTTK	P55287	441	2.11039	0.758347
QIIKIIR	Q9C0G6	191	2.1103	0.758315
HLIKKAT	Q969Z0	77	2.11006	0.758227
RLKKAVK	Q14151	62	2.11001	0.75821
KRKKRKK	Q9NPI1	65	2.10989	0.758166
KRKKRKK	A2A2Z9	284	2.10989	0.758165
KKIKKDS	P22309	117	2.1098	0.758135
RAKKIPK	Q6K0P9	310	2.10976	0.758122
RQIKAIM	Q15154	1598	2.10976	0.758119
NQIKVTR	Q9UQC9	192	2.10952	0.758035
RRSKKVS	O75179	1728	2.10912	0.757889
AMIKMVF	Q8NGX8	164	2.10902	0.757854
RRKKILF	Q9H553	132	2.10885	0.757794
AKKKKVL	P13805	151	2.10878	0.757767
KLKKIVT	Q0VDD8	2426	2.10876	0.757761
RLIKFVV	Q5W0B7	8	2.10851	0.757672
YRIKEIA	P49848	48	2.10848	0.75766
HMIKKLR	P32249	270	2.10844	0.757646
QRIKKLH	Q9H089	101	2.10827	0.757586
WIKKRVG	Q96P65	245	2.1082	0.757559
RVIKAVP	P48454	16	2.10819	0.757557
KKKKKAS	Q9UQ80	372	2.10805	0.757505
FAIKKTS	Q9UKK3	205	2.10804	0.7575
KIIKSVP	Q9Y5W7	707	2.10796	0.757475
RYIKEVH	A2RTY3	110	2.10795	0.757471
SKIKAVS	Q68CZ6	597	2.10791	0.757457
KAIKITV	Q9HB21	112	2.1077	0.757379
KGKKKVT	Q9HCK1	1874	2.10768	0.757371
SPIKIVK	Q14562	463	2.10758	0.757335
KTKKRVS	Q6WKZ4	807	2.10745	0.757292
YYIKVIL	Q14258	458	2.10744	0.757288
AGIKRVL	O43490	383	2.10733	0.757247
RRPKRPS	P0C671	470	2.1072	0.7572
KQIKKSQ	Q5T601	615	2.1072	0.7572
KKIKGPL	Q5T5N4	452	2.1072	0.757199
NIIKKLR	P82094	577	2.10713	0.757177
KKIKKGD	O75582	642	2.10713	0.757176
YLIKAVY	Q52LR7	172	2.10709	0.757162
KKIKRGL	P57773	239	2.10705	0.757147
SEIKKVE	Q99697	33	2.10664	0.756999
RNIKTIA	P46782	167	2.10656	0.75697
LGIKKPV	Q01484	1701	2.10644	0.756928
KKKKIPL	Q6P1X5	603	2.10641	0.756917
HKKKKIR	P62750	38	2.10628	0.756869
KFIKKRV	Q9Y3U8	74	2.1062	0.756842
RGIKKLL	Q5T4S7	3241	2.10614	0.75682
PLKKKVT	P48740	623	2.10609	0.7568
YGIKVTW	Q9BSD3	210	2.10608	0.756796
NYIKIVI	Q9Y5A7	128	2.10596	0.756754
RHIKGPK	Q9BSH4	70	2.10584	0.75671
AKIKRLR	Q8IYW2	1791	2.10582	0.756705
TFIKVPQ	P19338	513	2.10529	0.756513
HLIKVTV	Q9H347	23	2.10521	0.756487
RIIKTLS	Q9Y235	137	2.10508	0.756439
RRIKQGS	Q8NDT2	784	2.10495	0.756393
RKKKKAP	Q7Z4V5	226	2.10495	0.756392
RKKKKAP	Q9Y618	684	2.10495	0.756392
RKKKQPK	Q6ZU82	31	2.10459	0.756262
PRKKRAR	Q15014	101	2.10458	0.756257
PRKKRAR	Q9UBU8	175	2.10458	0.756257
KKIKPPF	Q02156	682	2.10447	0.75622
IKKKKIS	Q8IZT6	157	2.10442	0.756203
IKKKKIS	Q9NYW2	39	2.10442	0.756203
RDIKRKR	Q9NWQ4	413	2.10441	0.756199
FRIKYVG	O14713	66	2.10435	0.756177
WRIKRQV	Q03252	504	2.1043	0.756157
FDIKKVH	Q96L12	142	2.10427	0.756147
KIIKVLQ	Q3T8J9	1736	2.10416	0.756108
SAIKKIM	P51587	2673	2.10416	0.756107
PVKKKVK	P20585	99	2.10409	0.756084
GQIKVVR	Q8IWB1	244	2.10408	0.75608
KLIKKFQ	Q14684	329	2.10404	0.756064
RNIKEPK	Q9HBG6	762	2.10402	0.756057
NRVKKTK	P61328	190	2.10398	0.756044
NRVKKTK	Q92914	188	2.10398	0.756044
NRVKKTK	Q92915	188	2.10398	0.756044
RRHKKVG	Q5H9B9	272	2.10393	0.756024
RRHKKVG	Q9NSY1	1022	2.10393	0.756024
IPIKIVM	Q8TCS8	569	2.10383	0.755988
QSIKKTR	Q9H4L7	229	2.10381	0.755984
HNIKKVD	O95427	232	2.10381	0.755982
RKKKKLF	Q15051	438	2.10374	0.755956
PKKKKPL	Q8N474	230	2.10374	0.755956
RLIKRYV	Q13507	772	2.10373	0.755953
RLIKRYV	Q9HCX4	789	2.10373	0.755953
RLIKRYV	Q9Y210	864	2.10373	0.755953
IVKKKPK	Q9NXP7	354	2.10366	0.755929
GRIKEVQ	Q9NT68	2161	2.10363	0.755918
EKIKRIK	Q9NVP4	585	2.10354	0.755885
RRVKAVK	O95361	88	2.10352	0.755877
KGIKTTS	Q96SN8	1028	2.10344	0.755851
WVIKKIN	Q9HD67	415	2.10339	0.755833
FPIKRVM	Q9UM07	382	2.10322	0.75577
NKIKQVK	Q96A65	91	2.10299	0.755689
RVIKKYW	Q8NHP8	275	2.10294	0.755668
KDKKKPS	Q14093	275	2.10284	0.755635
KLIKKRA	P48506	563	2.10281	0.755621
KYIKWTQ	P32519	229	2.10279	0.755617
KYIKWTQ	Q99607	230	2.10279	0.755617
EIIKRVF	Q7Z3V4	740	2.10279	0.755615
ATIKRIQ	Q5U5Q3	350	2.10275	0.7556
ATIKRIQ	Q6ZN04	184	2.10275	0.7556
ATIKRIQ	Q86XN8	297	2.10275	0.7556
ATIKRIQ	A1L020	247	2.10275	0.7556
KKIKPTS	P54277	655	2.10266	0.755569
KRKKKSY	P62979	82	2.10258	0.755539
SKIKSVS	Q7Z3E2	154	2.10234	0.755455
PDIKIVS	Q9H4D0	663	2.10231	0.755444
RRKKRGH	Q13342	502	2.10213	0.755377
KKIKGIQ	P04150	498	2.10206	0.755352
ARKKRTE	Q5SY13	23	2.10204	0.755345
RCIKKLT	Q9H9G7	355	2.10201	0.755336
RCIKKLT	Q9HCK5	344	2.10201	0.755336
RCIKKLT	Q9UKV8	354	2.10201	0.755336
RCIKKLT	Q9UL18	352	2.10201	0.755336
KLKKKAK	Q8NCQ7	257	2.10199	0.75533
KLKKKAK	Q96C57	195	2.10199	0.75533
PLIKTTS	Q9NR99	806	2.10186	0.75528
RRQKKTK	P56182	359	2.1018	0.75526
RVIKKKL	Q9NX09	218	2.10171	0.755228
RRKKVAP	O60281	1633	2.1015	0.755153
KKKKKIE	Q9P286	7	2.10134	0.755093
KFIKAPP	Q13454	78	2.10129	0.755078
KTKKRPQ	P19105	12	2.1012	0.755044
INIKKPN	Q9UPQ0	617	2.10118	0.755038
ADIKKVE	P41180	453	2.10116	0.755029
KFIKDVS	Q9GZU2	320	2.10108	0.755
AKIKKKR	P31644	363	2.10105	0.754989
KTKKKIK	P04150	495	2.10094	0.754952
LTIKKVD	P13591	275	2.10091	0.754939
RIIKQIL	Q8NE31	432	2.10084	0.754915
DFIKRTS	Q7Z3Z3	299	2.10079	0.754897
RRIKELS	Q86VQ0	240	2.10076	0.754886
YWIKKRK	Q9H2F5	180	2.10072	0.754873
LNIKKPL	Q86UQ4	1445	2.10051	0.754797
KKIKRKG	Q86SP6	393	2.10044	0.75477
SHIKRTS	P52823	240	2.10041	0.754762
KVKKKPG	Q9BRU9	131	2.10029	0.754717
VVIKKTS	Q5T1Q4	305	2.10023	0.754695
KKIKRLE	Q08378	1101	2.10011	0.754652
PYIKITL	Q9NZM1	1579	2.09989	0.754575
RLIKDIR	Q2M389	868	2.09984	0.754556
NSIKKVL	Q9Y4I1	1541	2.09975	0.754524
RKKKMPL	O75592	2847	2.09971	0.754509
IHIKKIF	Q9BRH9	663	2.09971	0.754508
GRKKRPI	P05089	224	2.09971	0.754507
AMIKMVA	Q6JQN1	997	2.09967	0.754493
RKKKKRR	Q6PD62	958	2.09957	0.754457
RKKKKRR	Q9P1Y6	1110	2.09957	0.754457
RKVKRVI	Q8IZ69	455	2.09939	0.754394
PVIKRIA	Q96JD6	239	2.09925	0.754343
KPKKKTK	Q6NWY9	784	2.09924	0.754342
RTKKRIS	Q99549	201	2.09923	0.754337
SQIKTVK	Q9C0D2	2514	2.09915	0.754307
RNKKITR	Q9C0I3	126	2.099	0.754253
RKKKRAV	Q96P65	269	2.09874	0.754159
KEIKKSK	Q4G0P3	1910	2.09863	0.754123
KEIKKSK	Q6NUP7	766	2.09863	0.754123
KRKKRKR	Q9UKJ3	713	2.09858	0.754104
YIIKFVK	A8TX70	2482	2.09857	0.754098
RTKKVVF	Q96NN9	279	2.09847	0.754064
IRVKRVS	Q9UMN6	2279	2.09839	0.754033
ILKKKIK	Q5T5N4	449	2.09837	0.754028
SLIKKLR	Q86UK0	2213	2.09816	0.753954
RRKKRKG	Q9HCK4	886	2.09814	0.753946
RTKKRTL	P52736	160	2.09808	0.753922
GDIKKPA	Q9H8G2	358	2.09801	0.753899
RNIKKGA	Q9UBN7	36	2.09801	0.753897
SLIKMVF	Q63HN8	2961	2.09797	0.753885
RMVKKTY	Q9ULU8	1294	2.09795	0.753875
YLIKIID	O14715	720	2.09783	0.753832
YLIKIID	P0DJD0	711	2.09783	0.753832
YLIKIID	P0DJD1	719	2.09783	0.753832
YLIKIID	P49792	720	2.09783	0.753832
YLIKIID	Q99666	720	2.09783	0.753832
RQKKKIH	Q8IVW4	73	2.09781	0.753825
NLIKVVP	Q86UT6	557	2.0978	0.753823
NKIKRPC	Q13495	84	2.0978	0.753823
KRIKRNE	Q9UN81	140	2.09769	0.753782
ERIKTPS	Q03164	313	2.09759	0.753747
QLIKIIK	Q5T7B8	59	2.09748	0.753709
SYKKKTK	Q12830	1179	2.0974	0.753679
RSIKIAM	A5YKK6	1414	2.09738	0.753672
TRKKIVK	Q6SJ93	197	2.09738	0.753672
PQIKRIT	O00161	185	2.09726	0.753627
KRKKKGF	Q9BQG0	1171	2.09723	0.753618
SSIKVVK	Q96PZ2	345	2.09717	0.753595
KKVKKVT	Q5VW38	583	2.09715	0.753589
RRHKKTF	Q9NZV8	535	2.09705	0.753553
KAIKRAQ	Q9Y3D5	112	2.09694	0.753515
ASIKKTY	Q6ZTR5	1383	2.09693	0.753509
GRIKNTF	O94906	938	2.09691	0.753503
GRKKKTP	Q8N8Y5	9	2.09663	0.753401
KRKKRRK	Q8IXF0	602	2.09647	0.753344
KRKKRRK	Q8WW32	84	2.09647	0.753344
KRKKRRK	Q9BRT7	26	2.09647	0.753344
RQIKEVF	Q9HAQ2	419	2.0963	0.753283
KRIKSGK	Q8N8U2	67	2.09625	0.753266
GIKKKPR	Q15723	198	2.09615	0.753229
RRKKVRR	Q6Y2X3	695	2.09612	0.753218
KYKKVVS	A3KN83	1256	2.09598	0.753167
RRIKSEK	Q9NW97	207	2.09583	0.753116
AVIKKIL	B5MCY1	1365	2.09578	0.753096
KKKKMTK	Q13562	90	2.09576	0.753091
KKKKMTK	Q9HD90	76	2.09576	0.753091
SLKKKPS	P78524	707	2.0955	0.752995
MVIKRVV	Q2NL82	695	2.09549	0.752994
KQKKRVA	Q8N1G2	18	2.09546	0.752982
PEIKVVS	O00566	525	2.09545	0.752977
KKIKVAE	Q92736	4326	2.09544	0.752973
KKIKVAE	Q92736	4326	2.09544	0.752973
RKYKKVR	P00451	443	2.09527	0.752913
LKIKYVK	A4D1F6	164	2.09503	0.752828
QAIKKVA	Q5THJ4	643	2.095	0.752815
PLIKKAG	P02652	77	2.09499	0.752811
KYIKFVK	Q96RU3	30	2.09499	0.752811
MRIKKEK	O60610	58	2.09492	0.752788
LMIKITH	P22891	243	2.09488	0.752774
KFLKKVK	P18433	425	2.09469	0.752704
KFLKKVK	P23469	318	2.09469	0.752704
NLIKVTV	Q96BU1	145	2.09462	0.752681
PFIKTPL	Q5VWN6	879	2.09461	0.752677
ETIKKVK	P51587	1860	2.09452	0.752645
SSIKIVR	Q8WYA6	527	2.09443	0.75261
KMKKKII	O75899	589	2.09441	0.752606
RFIKILD	Q5T447	416	2.09441	0.752603
KFIKGTA	Q9UEF7	361	2.09439	0.752598
RKKKKLA	Q9H8W3	212	2.09439	0.752596
KKIKRKL	Q86VD1	882	2.09438	0.752593
KCKKRVK	O75437	186	2.09436	0.752588
PKIKTVD	O60256	337	2.09426	0.75255
PKIKTVD	Q14558	324	2.09426	0.75255
RAKKRVL	O94906	390	2.09416	0.752513
RNIKILK	Q9H1B4	301	2.09414	0.752507
RNIKILK	Q9H4D5	401	2.09414	0.752507
QRIKKSV	Q8NC60	672	2.09413	0.752502
KKIKTLK	A4UGR9	1049	2.09412	0.752499
KVIKTVP	Q8N157	131	2.09398	0.75245
RQIKRGA	A8MVU1	271	2.09391	0.752424
RQIKRGA	P14598	295	2.09391	0.752424
RQIKRGA	A6NI72	296	2.09391	0.752424
KFIKKRI	Q6K0P9	265	2.09375	0.752367
ILIKKGR	Q03164	963	2.09374	0.752363
PRIKSPN	Q6ZVD7	465	2.09363	0.752326
RKKKTIS	Q99680	258	2.09363	0.752325
GRKKRVP	P31271	325	2.09359	0.752311
GRKKRVP	P31276	263	2.09359	0.752311
GRKKRVP	P35453	279	2.09359	0.752311
TRIKSTR	Q8TCC3	73	2.09345	0.75226
NRLKKVK	O60293	318	2.09344	0.752255
FLIKRIG	Q12802	2075	2.09343	0.752253
RLIKISG	Q9Y2W6	175	2.09341	0.752245
KTIKLVK	O60706	151	2.0932	0.75217
QRIKATA	P35240	413	2.09313	0.752143
LLKKKTK	Q9NPH9	69	2.09307	0.752124
PLIKAPK	Q5VWQ0	230	2.09303	0.75211
KRVKIVY	Q06278	694	2.09296	0.752084
KIIKNVE	P49760	196	2.09287	0.75205
NIKKKVY	Q8IYM0	659	2.09287	0.75205
FTIKKTL	Q9H5I5	2162	2.09283	0.752038
ARIKRGL	Q9ULI0	1084	2.09282	0.752033
YKIKSTG	Q7L592	52	2.09279	0.752022
RIIKIGL	Q9H2C8	152	2.09275	0.752009
PFIKGVK	O60725	278	2.09271	0.751995
RKKKRLQ	Q7Z4S6	557	2.09264	0.751968
KRKKKQR	Q99811	102	2.09246	0.751902
RIIKFVP	Q9Y6Q2	503	2.09236	0.751867
KDIKSVR	O60551	349	2.09233	0.751857
RQIKEVT	Q96Q89	224	2.09223	0.751822
RLIKYIG	Q8N1T3	669	2.09222	0.751818
GIIKKIE	Q8IVV2	1414	2.09198	0.751731
DLIKKVH	A0AVK6	329	2.09194	0.751717
SWIKMTK	Q9Y2M0	430	2.09185	0.751685
KIKKIVH	P56180	83	2.09168	0.751622
KIKKIVH	Q6XPS3	65	2.09168	0.751622
QDIKKPA	P02792	83	2.09127	0.751478
KKKKVIM	Q96SM3	73	2.09122	0.751458
SVKKKVK	Q5VZK9	30	2.09121	0.751453
SVKKKVK	Q9Y5B9	423	2.09121	0.751453
YKIKRYQ	Q4G0U5	585	2.09117	0.751441
FFKKRPK	Q9NUL3	290	2.09089	0.751341
SKKKKPL	Q9UGP8	529	2.09085	0.751326
TRIKTPI	Q6P1L8	120	2.09071	0.751274
PRIKKQL	A2RTY3	559	2.09069	0.751268
KTIKIIL	Q15858	1223	2.09055	0.751217
LYIKTPR	Q08AM6	431	2.09051	0.751203
SRKKVPV	Q9Y4G8	1067	2.0905	0.751201
RRQKKTR	Q96Q45	85	2.0905	0.751198
LRIKSVE	Q8NGZ4	229	2.09042	0.75117
RRKKAAK	P24588	42	2.09041	0.751167
RIIKVGG	P61160	253	2.09025	0.75111
RRRKRPA	P30989	391	2.09023	0.751102
KMIKETM	O96015	58	2.09007	0.751046
NAIKRTS	Q14C86	1041	2.08997	0.75101
KMIKKEM	P55201	813	2.08991	0.750987
RIKKKLS	P52888	169	2.08986	0.75097
RRKKDVY	P49757	12	2.08982	0.750955
KIIKKNS	O14715	618	2.08973	0.750924
KIIKKNS	P0DJD0	609	2.08973	0.750924
KIIKKNS	P0DJD1	617	2.08973	0.750924
KIIKKNS	Q99666	618	2.08973	0.750924
SQIKKIH	Q9HAW4	1099	2.08966	0.750896
KFKKITY	Q6UXV4	137	2.08959	0.750872
AEIKKPP	Q6ZV73	8	2.0895	0.750842
ALKKKVT	Q8NEL0	138	2.08941	0.75081
WFIKILK	Q9NWS8	121	2.08931	0.750771
[truncated: 645,698+ more rows]

## Sheet: Table S2
	OPTIMAL	OPTIMAL-KtoR	DRAP1	DRAP1 KtoR	PWWP2A	PWWP2A KtoR
	H3K4	H3K4-KtoR	SEPTIN7	SEPTIN7 KtoR	ACE	ACE KtoR
	H3K36	H3K36-KtoR	MSH3	MSH3 KtoR	CTNNBL1	CTNNBL1 KtoR
	CASD1	CASD1 - KtoR	BAZ2B	BAZ2B KtoR	BUD13	BUD13 KtoR
	ADGRL2	ADGRL2 KtoR	HERC2	HERC2 KtoR	PHTF1	PHTF1 KtoR
	UIMC1	UIMC1 KtoR	TGFBR1	TGFBR1 KtoR	TET1	TET1 KtoR
	CHTF18	CHTF18 KtoR	RNF169	RNF169 KtoR	ATF7IP2	ATF7IP2 KtoR
	CREB3	CREB3 KtoR	PARP11	PARP11 KtoR	PWWP2B	PWWP2B KtoR
	TRIM33	TRIM33 KtoR	ORC2	ORC2 KtoR	MPHOSPH8	MPHOSPH8 KtoR
	PMS1	PMS1 KtoR	SSRP1	SSRP1 KtoR	PPP2R3B	PPP2R3B KtoR

## Sheet: Table S3
7mer Motif	PSSM	PSSM Rank	Uniprot Accession	Protein Name	Position in protein of central K	Region/Domain in which central K resides? (InterPro and Uniprot; Accessed August 2022)	15mer Sequence	Reported protein function in DNA damage repair? (Uniprot; Accessed August 2022)	Site reported as methylated in PhosphoSitePlus? (Accessed August 2022)	Protein enriched in sperm cells? (The Human Protein Atlas; Accessed November 2021)	Additional Information
RRIKKVK	NA	NA	Does not correspond with Uniprot Accession (7mer based on KOPL specificity and not found in proteome)	NA	NA	NA	GGGGRRIKKVKGGGG	NA	NA	NA	The 7mer motif is optimal based on KOPL prediction
ARTKQTA	1.48522	0.533699	P68431	Histone H3.1	4	Region: Disordered (1-43)	ARTKQTARKSTGGKA	Yes	Yes	No	Reported PRDM9 substrate
GGVKKPH	1.64835	0.592317	P68431	Histone H3.1	36	Region: Disordered (1-43)	APATGGVKKPHRYRP	Yes	Yes	No	Reported PRDM9 substrate
ESWKHMN	0.320318	0.115103	O95490	Adhesion G protein-coupled receptor L2	626	Domain: GAIN domain, N-terminal (539-760)	PEALESWKHMNSSEQ	No	No	No	Used as negative control due to low PSSM score
EGNKHEN	0.3161	0.113587	Q96PB1	N-acetylneuraminate 9-O-acetyltransferase	117	No	QFKEEGNKHENIPFE	No	No	No	Used as negative control due to low PSSM score
RKIKRPK	2.62236	0.94232	Q96N64	PWWP domain-containing protein 2A	295	Region: Disordered (282-301)	QPPPRKIKRPKRKMY	No	No	No	Putative substrate
RIIKKVQ	2.62032	0.941586	P12821	Angiotensin-converting enzyme	722	Region: Peptidase M2 2 (652-1212)	TTIKRIIKKVQDLER	No	No	Yes	Putative substrate
RRKKKVK	2.59161	0.931269	Q96RL1	BRCA1-A complex subunit RAP80	6	Region: Disordered (1-30)	MPRRKKKVKEVSESR	Yes	No	Yes	Putative substrate
RKIKKVG	2.58216	0.927874	Q8WYA6	Beta-catenin-like protein 1	394	Repeat: ARM 5 (364-417)	MKSPRKIKKVGTTEK	No	No	Yes	Putative substrate
RRKKRPK	2.52341	0.906763	Q9BRD0	BUD13 homolog	37	Region: Disordered (20-56)	SGRKRRKKRPKPGGA	No	No	Yes	Putative substrate
NRIKRVK	2.52182	0.90619	Q9UMS5	Protein PHTF1	210	No	TIFGNRIKRVKLISN	No	No	Yes	Putative substrate
PRIKRPR	2.51684	0.904402	Q8WVB6	Chromosome transmission fidelity protein 18 homolog	100	No	LPHAPRIKRPRLQVV	Yes	No	Yes	Putative substrate
RRKKKVY	2.50643	0.900658	O43889	Cyclic AMP-responsive element-binding protein 3	195	Domain: Basic-leucine zipper (148-213); Region: Leucine zipper (192-213)	AQESRRKKKVYVGGL	No	No	Yes	Putative substrate
KIIKKPM	2.50047	0.898517	Q9UPN9	E3 ubiquitin-protein ligase TRIM33	998	Domain: Bromo (959-1082)	PNYYKIIKKPMDLST	No	No	Yes	Putative substrate
RVIKKPM	2.49513	0.896598	P54277	PMS1 protein homolog 1	572	Domain: High mobility group box (570-640)	LLSNRVIKKPMSASA	Yes	No	Yes	Putative substrate
RRKKKPT	2.49402	0.8962	Q8NFU7	Methylcytosine dioxygenase TET1	1161	Region: Disordered (1119-1169)	PSRDRRKKKPTVVSY	Yes	No	No	Putative substrate
RRIKTVL	2.49238	0.895609	Q5U623	Activating transcription factor 7-interacting protein 2	376	Domain: ATF7-interacting protein, protein binding domain (292-499); Domain: Coiled coil (328-378)	AKLQRRIKTVLLFQR	No	No	Yes	Putative substrate
ARIKKIM	2.43688	0.875667	Q14919	Dr1-associated corepressor	18	Domain: Transcription factor CBF/NF-Y/archaeal histone (10-74)	RFPPARIKKIMQTDE	No	No	No	Putative substrate
RTIKRTR	2.42893	0.87281	Q6NUJ5	PWWP domain-containing protein 2B	149	No	QPPPRTIKRTRRRLS	No	No	Yes	Putative substrate
HRIKKTV	2.42409	0.871071	Q16181	Septin-7	88	Domain: Septin-type G (47-318); Region: Interaction with SEPTIN12 (47-317); Region: Switch I (88-96)	PGPSHRIKKTVQVEQ	No	No	No	Putative substrate
RRKKRPL	2.40896	0.865633	P20585	DNA mismatch repair protein Msh3	88	Region: Interaction with EXO1 (75-297); Region: Polyampholyte (80-107); Region: Disordered (31-122)	TEIDRRKKRPLENDG	Yes	No	No	Putative substrate
KVIKKPM	2.39847	0.861864	Q9UIF8	Bromodomain adjacent to zinc finger domain protein 2B	2102	Domain: Bromo (2065-2161)	PGYKKVIKKPMDFST	Yes	No	No	Putative substrate
RRKKKTP	2.39652	0.861165	Q99549	M-phase phosphoprotein 8	332	Region: Disordered (206-440)	DVRGRRKKKTPRKAE	No	No	No	Putative substrate
RRIKAPG	2.39428	0.860359	Q9Y5P8	Serine/threonine-protein phosphatase 2A regulatory subunit B'' subunit beta	40	No	QDCLRRIKAPGRDQP	No	No	Yes	Putative substrate
RRKKRVP	2.39349	0.860075	O95714	E3 ubiquitin-protein ligase HERC2	1557	Region: Disordered (1555-1575)	IIRERRKKRVPKKPE	Yes	No	No	Putative substrate
LRIKKTL	2.39299	0.859896	P36897	TGF-beta receptor type-1	489	Domain: Protein Kinase (205-495)	RLTALRIKKTLSQLS	No	No	Yes	Putative substrate
RQIKKTL	2.38956	0.858663	Q8NCN4	E3 ubiquitin-protein ligase RNF169	444	No	IFQERQIKKTLSKAT	Yes	No	No	Putative substrate
NRIKRIQ	2.38051	0.855413	Q9NR21	Protein mono-ADP-ribosyltransferase PARP11	167	Domain: PARP catalytic (123-338)	TMDRNRIKRIQRIQN	No	No	Yes	Putative substrate
KIIKKPE	2.37839	0.854649	Q13416	Origin recognition complex subunit 2	51	Repeat: Involved in LRWD1-binding (1-100)	VNPKKIIKKPEYDLE	No	No	Yes	Putative substrate
KKKKKVK	2.36621	0.850273	Q08945	FACT complex subunit SSRP1	631	Region: Disordered (458-709)	RDKSKKKKKVKVKME	Yes	No	No	Putative substrate
